# Supplementary material for: RNA-seq based detection of differentially expressed genes in the skeletal muscle of Duroc pigs with distinct lipid profiles
Source: Sci Rep. 2017 Feb 14;7:40005. doi: 10.1038/srep40005 (PMC5307323; doi:10.1038/srep40005)
Supplement: Supplementary Information [file srep40005-s1.xlsx]

## Sheet: Hoja1
RNA-seq based detection of differentially expressed genes in the skeletal muscle of Duroc pigs with distinct lipid profiles
T. F. Cardoso1,2, A. Cánovas1, O. Canela-Xandri3, R. González-Prendes1, M. Amills1,4*, R. Quintanilla3*
1Department of Animal Genetics, Center for Research in Agricultural Genomics (CSIC-IRTA-UAB-UB), Universitat Autònoma de Barcelona, Bellaterra, 08193, Spain.
2CAPES Foundation, Ministry of Education of Brazil, Brasilia D. F., Zip Code 70.040-020, Brazil.
3Animal Breeding and Genetics Program, Institute for Research and Technology in Food and Agriculture (IRTA), Torre Marimon, Caldes de Montbui 08140, Spain.
4Departament de Ciència Animal i dels Aliments, Universitat Autònoma de Barcelona, Bellaterra, 08193, Spain
*Corresponding authors: marcel.amills@uab.cat, raquel.quintanilla@irta.cat

## Sheet: Table S1 - Genes DE
Table S1 - Differentially expressed genes in the gluteus medius muscle of HIGH and LOW pigs (P-value ≤ 0.05)
Feature ID	Gene ID	Fold Change	q- value	P-value	LOW - Means	HIGH - Means
ENSSSCG00000002041	SLC7A7	-1.1974	0.00136108	1.35577e-07	6.01812	5.02599
ENSSSCG00000007705		1.26247	0.00427768	9.77566e-07	1.99955	2.52438
ENSSSCG00000005648	SLC27A4	1.65722	0.00427768	1.32347e-06	1.02965	1.70635
ENSSSCG00000027946	MVP	1.78301	0.00596931	2.62731e-06	14.7495	26.2984
ENSSSCG00000010514	RRP12	1.25344	0.00596931	3.06943e-06	9.13677	11.4524
ENSSSCG00000002042	OXA1L	-1.18469	0.0136108	1.19884e-05	62.4256	52.6936
ENSSSCG00000001435	AGPAT1	1.28421	0.0136108	1.2251e-05	7.15247	9.18527
ENSSSCG00000012914	RAD9A	1.34566	0.0136108	1.24231e-05	0.654931	0.881313
ENSSSCG00000017232	SLC9A3R1	1.72093	0.0136108	1.26032e-05	4.84318	8.33479
ENSSSCG00000003379	KLHL21	1.78932	0.0143076	1.61135e-05	6.10568	10.925
ENSSSCG00000024814	MAGEB5	-1.40665	0.0143076	1.7395e-05	3.81286	2.71059
ENSSSCG00000005935	AGO2	1.59374	0.0143076	1.76586e-05	3.33808	5.32003
ENSSSCG00000020963	EPDR1	-1.30471	0.0147849	1.97665e-05	25.3401	19.4221
ENSSSCG00000011740	SERPINI1	-1.80676	0.0172427	2.48345e-05	0.33965
ENSSSCG00000001931	GRAMD2	-1.57919	0.017613	2.73886e-05	2.74795	1.7401
ENSSSCG00000007574	SDK1	1.58118	0.017613	2.97081e-05		0.241142
ENSSSCG00000022373	JMJD6	1.38453	0.017613	3.18277e-05	12.9753	17.9646
ENSSSCG00000011444	NT5DC2	1.54112	0.017613	3.26081e-05	3.12407	4.81457
ENSSSCG00000011398	SEMA3F	1.41414	0.0182364	3.56358e-05	2.65586	3.75577
ENSSSCG00000001679		1.40928	0.0183503	3.77458e-05	6.24705	8.80383
ENSSSCG00000007745	SUMF2	-1.53669	0.0194949	4.21141e-05	7.37961	4.80229
ENSSSCG00000000293	ITGA5	1.71614	0.0196427	4.46034e-05	4.55656	7.81971
ENSSSCG00000023043	BCL2L13	1.16093	0.0196427	4.64663e-05	19.4458	22.5753
ENSSSCG00000007133	ACSS1	1.51207	0.020879	5.18313e-05	7.24525	10.9553
ENSSSCG00000028814	SOD3	1.96651	0.020879	5.36865e-05	0.8878	1.74586
ENSSSCG00000006277	SPIDR	2.04426	0.0218673	5.90181e-05	6.93784	14.1827
ENSSSCG00000003000	ITPKC	1.48922	0.0218673	6.07311e-05	1.40866	2.0978
ENSSSCG00000003267	MBOAT7	1.26798	0.0223467	6.43586e-05	3.34844	4.24576
ENSSSCG00000024295	SIAH2	1.43343	0.0246269	7.34565e-05	3.57077	5.11844
ENSSSCG00000026817	ZNF646	1.25832	0.0255062	7.90995e-05	1.28647	1.61879
ENSSSCG00000010986		1.26465	0.0255062	8.13303e-05	8.38752	10.6073
ENSSSCG00000003134	GRWD1	1.2587	0.0288401	9.83561e-05	10.5341	13.2593
ENSSSCG00000028197	PFKL	1.42403	0.0288401	0.000100662	2.96293	4.2193
ENSSSCG00000007554	ZFAND2A	2.53894	0.0288401	0.000100857	11.808	29.9798
ENSSSCG00000000431		1.23564	0.0290553	0.000106026	2.4949	3.08279
ENSSSCG00000010070	SMARCB1	1.18879	0.0290553	0.000107593	9.58256	11.3916
ENSSSCG00000003105	SLC1A5	1.67243	0.0307268	0.00011694	3.21194	5.37175
ENSSSCG00000006635	SEMA6C	-1.37893	0.030962	0.000121019	28.6842	20.8017
ENSSSCG00000012655	BCORL1	1.4356	0.0310749	0.000125544	0.543403	0.78011
ENSSSCG00000012886		1.17799	0.0310749	0.000128311	2.6483	3.11966
ENSSSCG00000010529	SFRP5	2.03357	0.0310749	0.000131054	1.97681	4.01997
ENSSSCG00000006245	SDR16C5	3.01999	0.031497	0.000136065	0.584616	1.76553
ENSSSCG00000001701	HSP90AB1	1.35421	0.0330791	0.000146767	83.9629	113.704
ENSSSCG00000013579	CD209	1.95485	0.0330791	0.000149707	1.3151	2.57083
ENSSSCG00000004388	ARMC2	-1.4326	0.0334675	0.000154909	0.303176	0.211626
ENSSSCG00000024235	NPLOC4	1.19298	0.0340409	0.000163261	45.1177	53.8246
ENSSSCG00000010107	MED15	1.2416	0.0340409	0.000165431	11.9376	14.8218
ENSSSCG00000022227	BRD4	1.22073	0.0340409	0.000171416	8.55926	10.4486
ENSSSCG00000017882	MYBBP1A	1.20695	0.0340409	0.000171574	16.8679	20.3588
ENSSSCG00000016207	FAM134A	1.1578	0.0345644	0.000179295	18.1829	21.0522
ENSSSCG00000017479	WIPF2	1.21939	0.0345644	0.000182218	1.96962	2.40174
ENSSSCG00000027689	SRM	1.35641	0.0345644	0.00018524	3.33385	4.52206
ENSSSCG00000017774	FAM222B	1.20365	0.0345644	0.000189095	2.06954	2.491
ENSSSCG00000016775	ZNF777	1.15855	0.0345644	0.000194179	7.80181	9.03876
ENSSSCG00000017835	CLUH	1.33766	0.0345644	0.000195537	18.7427	25.0714
ENSSSCG00000008232	RNF181	-2.09359	0.0356537	0.000205365	20.9235	9.99409
ENSSSCG00000030165	MAFF	1.67132	0.0372487	0.000221563	12.5009	20.8931
ENSSSCG00000027779	TMEM259	1.16767	0.0372487	0.000222224	28.8014	33.6306
ENSSSCG00000005943	ST3GAL1	1.4217	0.0374512	0.000227283	2.57967	3.66752
ENSSSCG00000006496	LMNA	1.27597	0.0386855	0.000238752	47.6925	60.8543
ENSSSCG00000001004	SLC22A23	1.41788	0.0429888	0.000269732	4.33748	6.15001
ENSSSCG00000014084	POC5	-1.38572	0.0432614	0.000275885	2.34319	1.69096
ENSSSCG00000013475	NCLN	1.16425	0.0446765	0.000289511	8.75438	10.1923
ENSSSCG00000022528	DAZAP1	1.21272	0.045677	0.000302844	20.9604	25.4191
ENSSSCG00000008550	SLC5A6	1.47156	0.045677	0.000305392	7.4887	11.0201
ENSSSCG00000024437	AP2M1	1.2462	0.0491978	0.000333994	70.2895	87.5945
ENSSSCG00000024577		1.22559	0.0504858	0.000348138	427.475	523.911
ENSSSCG00000013303	ABTB2	1.94768	0.0504858	0.000353121	0.380771	0.741621
ENSSSCG00000003138	HSD17B14	1.24038	0.0507777	0.000361739	2.94293	3.65033
ENSSSCG00000016648		-1.45194	0.0507777	0.00036685	1.27317	0.876876
ENSSSCG00000008040	TSC2	1.1339	0.0507777	0.000370834	5.86118	6.64602
ENSSSCG00000002824		1.93476	0.0520807	0.000387593	1.09617	2.12084
ENSSSCG00000023044	FASN	2.06379	0.0520807	0.000391059	11.8458	24.4473
ENSSSCG00000005664	LRRC8A	1.26074	0.05564	0.000435595	2.86566	3.61285
ENSSSCG00000001398	SLA-6	-1.40288	0.05564	0.000445805	3.99803	2.84988
ENSSSCG00000006518	HCN3	1.2551	0.05564	0.000453123	0.748723	0.939722
ENSSSCG00000014859	SERPINH1	1.47519	0.05564	0.0004534	30.6267	45.1801
ENSSSCG00000001700	SLC29A1	1.20891	0.05564	0.00046177	10.0719	12.176
ENSSSCG00000004367	POPDC3	1.19789	0.05564	0.000466949	49.1835	58.9166
ENSSSCG00000002826	CES1*	2.02829	0.05564	0.000468274	1.14111	2.31451
ENSSSCG00000030182	DEDD2	1.4179	0.05564	0.000469008	3.90373	5.53509
ENSSSCG00000005315	CA9	-1.2513	0.05564	0.000470763	3.20978	2.56515
ENSSSCG00000016191		1.29366	0.05564	0.0004794	2.05207	2.65468
ENSSSCG00000009545	COL4A2	1.30799	0.05564	0.000480736	21.1981	27.7269
ENSSSCG00000013745	FARSA	1.24031	0.0562712	0.000492989	8.32714	10.3283
ENSSSCG00000012051	RUNX1	1.98909	0.0562712	0.000500929	4.15917	8.27295
ENSSSCG00000013836	WIZ	1.15293	0.0562712	0.000507402	2.62799	3.02989
ENSSSCG00000027426	BCL3	1.743	0.0562712	0.000517339	1.81513	3.16377
ENSSSCG00000013758	ZSWIM4	1.31688	0.0562712	0.000521557	0.594589	0.783003
ENSSSCG00000011137	GDI2	1.12431	0.0562712	0.000522997	60.1371	67.613
ENSSSCG00000013242	ACP2	1.33533	0.0562712	0.000526713	6.51543	8.70024
ENSSSCG00000030995	PRAF2	1.84138	0.0563877	0.000533595	0.927336	1.70758
ENSSSCG00000003093	SYMPK	1.24253	0.0567548	0.000546916	4.69037	5.82791
ENSSSCG00000016732		1.15704	0.0567548	0.000548752	22.8597	26.4496
ENSSSCG00000011557	CIDEC	2.45537	0.0576761	0.000563593	3.90263	9.58243
ENSSSCG00000004550	OAZ2	-1.17276	0.0593529	0.000588134	34.8308	29.6998
ENSSSCG00000015997	PRKRA	-1.25743	0.0593529	0.000602541	5.63619	4.48231
ENSSSCG00000010046	GNAZ	1.55719	0.0593529	0.000604801	0.222556	0.346563
ENSSSCG00000002000	IPO4	1.21868	0.0593529	0.000627264	8.52776	10.3926
ENSSSCG00000021408	TKT	1.41768	0.0593529	0.000631877	9.28112	13.1577
ENSSSCG00000006307	RCSD1	-1.20169	0.0593529	0.000633618	11.4882	9.56002
ENSSSCG00000010253	HK1	1.5458	0.0593529	0.000636536	3.07185	4.74847
ENSSSCG00000013637	QTRT1	1.53296	0.0593529	0.000637476	1.62822	2.49599
ENSSSCG00000005604	PBX3	-1.35598	0.0593529	0.00063779	5.87568	4.33316
ENSSSCG00000003951	C1orf210	-1.6571	0.0593529	0.000642026	0.272113
ENSSSCG00000003904	LRRC41	1.20835	0.0593529	0.000647129	8.34934	10.089
ENSSSCG00000013860	CHERP	1.19628	0.0603584	0.000665782	2.3584	2.82131
ENSSSCG00000016745	DDX56	1.2182	0.0603584	0.000670514	6.40741	7.80549
ENSSSCG00000029533	SEMA4G	1.52037	0.061205	0.000686211	0.440891	0.670319
ENSSSCG00000002825	CES1	2.41113	0.0616932	0.000698027	1.23538	2.97867
ENSSSCG00000014335	REEP2	-1.4411	0.0624648	0.000713273	0.819473	0.568646
ENSSSCG00000017403	STAT3	1.61606	0.0624648	0.000719609	21.4184	34.6134
ENSSSCG00000009544	COL4A1	1.27269	0.0626416	0.00072809	39.4417	50.197
ENSSSCG00000012911	CARNS1	-1.27008	0.0648816	0.000760797	91.283	71.872
ENSSSCG00000000706	LTBR	1.2394	0.0649845	0.000781315	20.993	26.0188
ENSSSCG00000000118	MICALL1	1.23381	0.0649845	0.000796253	2.45833	3.0331
ENSSSCG00000017168	SEPT9	1.81601	0.0649845	0.000798736	6.10175	11.0809
ENSSSCG00000027969	AHNAK	1.60986	0.0649845	0.000802848	30.5582	49.1944
ENSSSCG00000023615		-1.34038	0.0649845	0.000813161	1.01556	0.757663
ENSSSCG00000012970	CTSW	-1.87677	0.0649845	0.000813335	0.880539	0.469177
ENSSSCG00000004456	PGM3	-1.24896	0.0649845	0.000815243	4.49693	3.60055
ENSSSCG00000009732	CHFR	1.20966	0.0649845	0.000815482	5.9448	7.19119
ENSSSCG00000029745	FAM193A	1.18952	0.0660061	0.000835088	2.15018	2.55768
ENSSSCG00000010517	PGAM1	1.31141	0.0662994	0.000845615	11.4709	15.0431
ENSSSCG00000015299	STEAP4	-1.34911	0.0664682	0.00085461	0.806036	0.597456
ENSSSCG00000007208	TRIB3	2.85962	0.0670549	0.000869046	0.405623	1.15993
ENSSSCG00000005317	TLN1	1.16493	0.0675312	0.000882165	12.8622	14.9835
ENSSSCG00000017091	TNIP1	1.171	0.0678792	0.000896253	33.2252	38.9067
ENSSSCG00000011727	PTX3	7.91863	0.0678792	0.000916694	1.73734	13.7573
ENSSSCG00000001539	PPARD	1.29553	0.0678792	0.000920996	10.2268	13.2491
ENSSSCG00000029944	FASN	1.99764	0.0678792	0.000921117	5.04085	10.0698
ENSSSCG00000016848	EGFLAM	-1.24704	0.0678792	0.00093122	2.35146	1.88564
ENSSSCG00000015622	CD34	-1.31441	0.0678792	0.000935367	6.75696	5.14066
ENSSSCG00000028018	EP400	1.16715	0.0678792	0.00093559	2.71426	3.16794
ENSSSCG00000001515	ZBTB9	1.29469	0.0679597	0.00094369	1.32236	1.71204
ENSSSCG00000004433	HS3ST5	-1.49629	0.0688234	0.000964307	1.37387	0.918188
ENSSSCG00000030167	SLC25A39	1.20485	0.0688234	0.000972013	30.7771	37.0817
ENSSSCG00000028527	TNKS1BP1	1.26163	0.0688234	0.000976919	2.99008	3.77237
ENSSSCG00000013458	MOB3A	1.28876	0.0701209	0.00100255	1.83881	2.36977
ENSSSCG00000028465	ELAC2	1.15894	0.0707505	0.00101883	6.96085	8.06723
ENSSSCG00000000972	TUBGCP6	1.18439	0.0708824	0.00102802	6.17515	7.31376
ENSSSCG00000007927	PPL	1.42636	0.0714828	0.00104408	2.25577	3.21753
ENSSSCG00000004570	TPM1	-1.13322	0.0721202	0.00106917	13527.8	11937.5
ENSSSCG00000027334		1.22995	0.0721202	0.00107609	3.76256	4.62778
ENSSSCG00000003413	MTOR	1.16119	0.0721202	0.00108319	7.03972	8.17447
ENSSSCG00000017767	TLCD1	1.70752	0.0721202	0.0010926	0.624721	1.06672
ENSSSCG00000004497	PSTPIP2	-1.18643	0.0721202	0.001096	83.7025	70.5498
ENSSSCG00000028878	BCAR1	1.31489	0.0721202	0.0010979	5.44524	7.15987
ENSSSCG00000011211	THRB	-1.4721	0.0731565	0.0011212	6.07358	4.12579
ENSSSCG00000012074	BACE2	1.32014	0.073219	0.00113009	0.491727	0.649148
ENSSSCG00000000843	TXNRD1	1.41113	0.073219	0.00113722	12.8152	18.084
ENSSSCG00000011806	MASP1	-1.41161	0.0732392	0.00115069	0.446267	0.31614
ENSSSCG00000023173	REXO4	1.27335	0.0732392	0.0011526	4.21351	5.36529
ENSSSCG00000006665	SF3B4	1.16963	0.0735521	0.00116509	12.1733	14.2383
ENSSSCG00000000145	MYH9	1.38812	0.0735868	0.00117321	10.9148	15.1511
ENSSSCG00000017136	TBCD	1.20371	0.0747673	0.00119972	7.63583	9.19131
ENSSSCG00000017941		1.20924	0.0768039	0.00126106	6.4352	7.78172
ENSSSCG00000001544	TEAD3	1.45431	0.0768039	0.00126143	5.90976	8.5946
ENSSSCG00000010686	BAG3	1.4589	0.0768039	0.00126959	158.799	231.672
ENSSSCG00000013292	PRR5L	1.68668	0.0768039	0.00127031	0.428316	0.722432
ENSSSCG00000013018	CDC42BPG	-1.36415	0.0768039	0.00128138	0.22735
ENSSSCG00000000361	CD63	1.18132	0.0768039	0.00129408	156.122	184.43
ENSSSCG00000025464	ORAI1	-1.23127	0.0768039	0.00129641	14.594	11.8528
ENSSSCG00000004666		1.46002	0.0768039	0.00130124	2.00924	2.93354
ENSSSCG00000003458	EFHD2	1.57141	0.0768039	0.0013035	6.73455	10.5828
ENSSSCG00000003876	CDKN2C	-1.16006	0.0779893	0.00133164	12.1576	10.4801
ENSSSCG00000008121	GPAT2	-1.5839	0.0782663	0.00134442	0.221349
ENSSSCG00000005776		-1.2381	0.0789404	0.00136412	22.0814	17.8349
ENSSSCG00000001423	NELFE	1.18553	0.0822102	0.00142908	6.29181	7.45914
ENSSSCG00000009584	SEMA4D	1.25402	0.0826056	0.00144445	18.8524	23.6413
ENSSSCG00000005600	PPP6C	-1.14825	0.08286	0.00145742	36.6159	31.8885
ENSSSCG00000011451	ITIH3	1.90489	0.0838808	0.0014851	1.48161	2.82229
ENSSSCG00000010974	CNTFR	1.56558	0.0838808	0.00149304	10.2707	16.0796
ENSSSCG00000016893	NDUFS4	-1.20356	0.0838808	0.00150126	86.8317	72.146
ENSSSCG00000000094	SUN2	1.32201	0.0857931	0.00154431	37.2736	49.2763
ENSSSCG00000020783	SLC41A1	1.29968	0.0878392	0.00159169	11.8442	15.3936
ENSSSCG00000001844	PLIN1	2.22804	0.0878392	0.00161163	4.14823	9.24244
ENSSSCG00000016379	HDLBP	1.14027	0.0878392	0.00161441	60.4711	68.9537
ENSSSCG00000000176	CACNB3	-1.37633	0.0878392	0.00161728	0.937464	0.681135
ENSSSCG00000006567	CRTC2	1.20118	0.0894792	0.00165668	10.7866	12.9567
ENSSSCG00000017215	SLC16A5	-1.31517	0.0899451	0.00168531	17.5968	13.3799
ENSSSCG00000010586	SUFU	1.24889	0.0899451	0.00170051	2.39931	2.99648
ENSSSCG00000025206	RNF19B	1.28508	0.0899451	0.00170512	11.9511	15.358
ENSSSCG00000015144		-1.43546	0.0899451	0.00171527	0.512475	0.35701
ENSSSCG00000022353	RAP1GDS1	-1.22481	0.0899451	0.00171995	10.8571	8.86425
ENSSSCG00000015949	SLC25A12	-1.25124	0.0899451	0.00172398	58.6235	46.8523
ENSSSCG00000001651	CNPY3	1.18067	0.0899451	0.00174264	2.71422	3.2046
ENSSSCG00000030888	FADD	1.48017	0.0899451	0.00174495	1.6721	2.47498
ENSSSCG00000018033	UBB	1.38207	0.0899451	0.00174857	967.953	1337.78
ENSSSCG00000008305	SMYD5	1.1203	0.0903159	0.00176507	7.46503	8.36309
ENSSSCG00000011411	TMEM115	1.17601	0.0907757	0.00178397	10.9958	12.9312
ENSSSCG00000015943	GORASP2	1.1724	0.0907757	0.00179273	31.2396	36.6252
ENSSSCG00000012448	ITM2A	-1.42209	0.0922135	0.00183061	12.3917	8.71376
ENSSSCG00000021112		1.46487	0.0923446	0.00184363	0.286635	0.419883
ENSSSCG00000005917	HSF1	1.27366	0.0923446	0.00185221	23.9648	30.523
ENSSSCG00000021976	SACS	1.24455	0.092706	0.00187535	4.50621	5.60819
ENSSSCG00000005465	SUSD1	-1.76221	0.092706	0.00187853	1.5141	0.859205
ENSSSCG00000012345	PFKFB1	-1.17906	0.0927652	0.00188927	43.9117	37.243
ENSSSCG00000005994	SNTB1	-1.27248	0.0941179	0.0019265	23.8466	18.7402
ENSSSCG00000017984		1.17406	0.095149	0.00196151	12.3892	14.5457
ENSSSCG00000013451		1.1936	0.095149	0.00196718	8.20444	9.79285
ENSSSCG00000015066	ZPR1	1.28488	0.0952285	0.00197862	13.5648	17.4291
ENSSSCG00000022797	PPP1R3B	-1.56314	0.096041	0.00200538	14.8174	9.47928
ENSSSCG00000020777		1.31179	0.0975208	0.00204631	2.16439	2.83923
ENSSSCG00000006471	ISG20L2	1.19028	0.0986134	0.00207938	6.5772	7.82872
ENSSSCG00000030018	ZNF396	-1.54238	0.0988776	0.00209512
ENSSSCG00000013256	ARHGAP1	1.2268	0.100157	0.00213254	6.64267	8.14925
ENSSSCG00000010926	SYT2	1.83915	0.100747	0.00215545		0.290802
ENSSSCG00000014288	GDF9	-1.2247	0.100834	0.0021696	10.5274	8.59596
ENSSSCG00000010184	AGT	1.43222	0.100834	0.00217806	9.31926	13.3473
ENSSSCG00000016381	SNED1	1.75047	0.101535	0.00220364	0.639892	1.12011
ENSSSCG00000002844	PHKB	-1.20497	0.103399	0.00225542	200.259	166.195
ENSSSCG00000012889	CHKA	1.35451	0.103399	0.00227028	1.0678	1.44635
ENSSSCG00000000362	RDH5	1.82593	0.103399	0.002276	0.350062	0.639187
ENSSSCG00000011405	HYAL2	1.33832	0.103524	0.0022894	4.87572	6.52528
ENSSSCG00000021620		1.33131	0.106455	0.00236518	76.7683	102.203
ENSSSCG00000014016	SQSTM1	1.43458	0.106637	0.0023802	337.131	483.643
ENSSSCG00000013432	MIDN	1.51609	0.106682	0.0023953	13.4306	20.3619
ENSSSCG00000005640	CIZ1	1.1405	0.106682	0.00240859	10.6906	12.1926
ENSSSCG00000010094	SNAP29	1.18269	0.106682	0.00241412	5.91114	6.99103
ENSSSCG00000017125	FOXK2	1.12252	0.107034	0.00244408	13.2289	14.8496
ENSSSCG00000020915	P4HA2	1.35811	0.107034	0.00244409	12.6484	17.178
ENSSSCG00000021143	LIPC	-1.51899	0.110482	0.00254066	0.566942	0.373235
ENSSSCG00000029230	ECM1	1.32423	0.110482	0.00256508	4.97346	6.58599
ENSSSCG00000007681	CUX1	1.12957	0.110482	0.00256616	13.6061	15.3691
ENSSSCG00000024982	LITAF	1.61398	0.110482	0.00256829	3.38298	5.46007
ENSSSCG00000002366	NPC2	1.44755	0.111534	0.00260421	24.0793	34.856
ENSSSCG00000024108	SLC43A2	1.51322	0.111796	0.00262183	40.7055	61.5962
ENSSSCG00000002787	E2F4	1.18075	0.112883	0.00265894	10.9228	12.8971
ENSSSCG00000000363	GDF11	1.46615	0.11354	0.0026861	0.802139	1.17606
ENSSSCG00000010826	MARC2	-1.30461	0.11412	0.00271156	30.0338	23.0214
ENSSSCG00000014012	GFPT2	1.74526	0.114232	0.00273524	1.39369	2.43235
ENSSSCG00000003402	PGD	1.38558	0.114232	0.00274661	5.05283	7.00109
ENSSSCG00000000038	CYB5R3	1.14129	0.114232	0.00274946	20.4152	23.2996
ENSSSCG00000016723	URGCP	1.23469	0.114616	0.00277848	1.87397	2.31377
ENSSSCG00000001800	TM6SF1	-1.20985	0.114616	0.00278847	15.0638	12.451
ENSSSCG00000028355	ACTG1	1.32573	0.114616	0.00279416	158.178	209.701
ENSSSCG00000012794	TMEM187	1.34007	0.114616	0.00280586	0.325874	0.436693
ENSSSCG00000012793	HCFC1	1.22636	0.114749	0.00283221	6.32298	7.75426
ENSSSCG00000010894	TP53BP2	1.36705	0.114749	0.00285183	4.68612	6.40617
ENSSSCG00000007576	FOXK1	1.31055	0.114749	0.00286658	4.3106	5.64924
ENSSSCG00000008985	SOWAHB	2.01468	0.114749	0.00287769	0.646003	1.30149
ENSSSCG00000013021	SF1	1.13169	0.114749	0.00287777	34.3178	38.8372
ENSSSCG00000008697	HTT	1.10555	0.114749	0.00287994	3.45703	3.82193
ENSSSCG00000024651	HEYL	-1.25507	0.116072	0.00292507	3.91146	3.11653
ENSSSCG00000022004	SH3BP2	1.62397	0.11613	0.00293847	0.769411	1.2495
ENSSSCG00000005908	CU468594.8	1.26227	0.116178	0.0029562	1.40389	1.77208
ENSSSCG00000015089	JAML	-1.52176	0.116178	0.00296361	0.433509	0.284873
ENSSSCG00000000072	SLC25A17	1.3469	0.116723	0.0029895	3.86596	5.20705
ENSSSCG00000001409	PRRC2A	1.12732	0.118929	0.00305825	18.7947	21.1875
ENSSSCG00000001631	BYSL	1.14911	0.11893	0.0030705	5.79476	6.65884
ENSSSCG00000008193	ZAP70	-1.88626	0.120368	0.00312
ENSSSCG00000015106	HYOU1	1.25422	0.120905	0.00314637	5.06295	6.35003
ENSSSCG00000027396		1.39374	0.121778	0.00318161	7.6766	10.6992
ENSSSCG00000014884		1.21891	0.122503	0.00321316	3.40229	4.14708
ENSSSCG00000003489	EMC1	1.19174	0.12303	0.00324061	6.56885	7.82838
ENSSSCG00000023038		-3.2153	0.12303	0.00325228	1.49098	0.463713
ENSSSCG00000012171	PRDX4	-1.15031	0.124028	0.00329142	33.0541	28.7349
ENSSSCG00000026832	CSF1	1.61282	0.125358	0.00333961	0.918628	1.48158
ENSSSCG00000026635		1.48264	0.125536	0.00335726	0.728393	1.07995
ENSSSCG00000017263	GNA13	1.45708	0.125628	0.00337265	3.12236	4.54953
ENSSSCG00000015802	FAM149A	1.43411	0.126058	0.00341981	0.359047	0.514914
ENSSSCG00000001780	FAH	1.27578	0.126058	0.0034536	3.62741	4.62778
ENSSSCG00000008164	MAP4K4	1.19861	0.126058	0.00345437	8.12917	9.74374
ENSSSCG00000015092	CD3E	-1.70467	0.126058	0.003457	0.526159	0.308657
ENSSSCG00000018039	NCOR1	1.15489	0.126058	0.00347254	6.53281	7.54466
ENSSSCG00000010580	NFKB2	1.25027	0.126058	0.00347486	6.99239	8.74238
ENSSSCG00000029762		-1.266	0.126058	0.00349899	13.8828	10.9659
ENSSSCG00000012758	NSDHL	1.19971	0.126058	0.00351437	3.16656	3.79896
ENSSSCG00000010831	DUSP10	-1.4946	0.126058	0.00351623	16.5405	11.0668
ENSSSCG00000012046	SMIM11A	-1.1767	0.126058	0.003524	92.2221	78.3738
ENSSSCG00000000672	CLSTN3	1.58063	0.126058	0.00352683
ENSSSCG00000010744	DHX32	1.11144	0.126383	0.00355254	9.63961	10.7139
ENSSSCG00000028477	SERP1	1.2946	0.126383	0.00356643	6.46414	8.36847
ENSSSCG00000028056	ZFP36	1.80789	0.126383	0.00358766	44.7781	80.9536
ENSSSCG00000027629	CDIPT	1.18439	0.126383	0.0035879	7.37709	8.73734
ENSSSCG00000009031	EDNRA	-1.29768	0.127433	0.00364283	0.804616	0.620042
ENSSSCG00000012174	APOO	-1.19112	0.127433	0.00364579	12.4621	10.4626
ENSSSCG00000007790	PRR14	1.15473	0.127433	0.00367193	4.76646	5.50399
ENSSSCG00000017472	IGFBP4	1.64542	0.127433	0.00368399	4.80962	7.91384
ENSSSCG00000030970	COX7B	-1.21066	0.127433	0.00369114	359.368	296.836
ENSSSCG00000022342		1.19602	0.127433	0.00369636	1163.92	1392.07
ENSSSCG00000003699	GREB1L	-1.52393	0.129728	0.00377627	1.27951	0.839614
ENSSSCG00000025610	AGAP3	1.1302	0.129836	0.00379277	10.7323	12.1296
ENSSSCG00000027446		1.47927	0.12993	0.0038089	3.38867	5.01276
ENSSSCG00000017585	SAMD14	1.36416	0.132856	0.00390899		0.203748
ENSSSCG00000014627	SMPD1	1.19965	0.132856	0.00392199	6.89987	8.2774
ENSSSCG00000010991	AQP3	-1.26257	0.13322	0.00394643	11.1138	8.80252
ENSSSCG00000029792		1.30906	0.134407	0.00400519	2.01252	2.6345
ENSSSCG00000000910	SOCS2	-1.31608	0.134407	0.00400927	1.36999	1.04096
ENSSSCG00000007307	NFS1	-1.24984	0.135931	0.00406869	19.2019	15.3635
ENSSSCG00000017187	FOXJ1	1.45193	0.138251	0.00421263		0.290318
ENSSSCG00000005918	DGAT1	1.21373	0.138251	0.00423139	4.40024	5.34072
ENSSSCG00000000685	TPI1	-1.16103	0.138251	0.00423434	2780.2	2394.6
ENSSSCG00000012779	ABCD1	1.20512	0.138251	0.00424146	2.80865	3.38477
ENSSSCG00000013481	FZR1	1.12895	0.138251	0.00424594	4.30688	4.86226
ENSSSCG00000027224	PCBP1	1.09442	0.138251	0.00426546	222.066	243.033
ENSSSCG00000023433	GNA12	1.14457	0.138251	0.00427387	10.9274	12.5072
ENSSSCG00000000018		1.21234	0.138251	0.00427932	4.97287	6.02879
ENSSSCG00000030113	SHISA2	-1.27656	0.138251	0.00429577	81.45	63.8045
ENSSSCG00000021871	FDXACB1	-1.18878	0.138251	0.00429905	0.806307	0.678267
ENSSSCG00000003683	NDUFV2	-1.11901	0.138251	0.00432838	175.856	157.153
ENSSSCG00000017823		1.40915	0.138251	0.00433558	0.523204	0.737274
ENSSSCG00000001860	NRG4	-1.27248	0.138251	0.00433736	12.1289	9.53168
ENSSSCG00000012847	TALDO1	1.21078	0.138251	0.00433972	26.235	31.7647
ENSSSCG00000003132	KDELR1	1.15405	0.138251	0.00436463	19.7137	22.7505
ENSSSCG00000010996	BAG1	1.10509	0.138251	0.00436566	33.5742	37.1027
ENSSSCG00000007540	CABLES2	1.19543	0.13847	0.00438681	2.06072	2.46345
ENSSSCG00000017937	PHF23	1.25816	0.140569	0.00446778	6.94999	8.7442
ENSSSCG00000025344	PHC2	1.3348	0.14157	0.00452036	9.34204	12.4697
ENSSSCG00000030612	TBL1XR1	1.41615	0.14157	0.00452872	0.703269	0.995933
ENSSSCG00000011165	DIP2C	1.20769	0.141823	0.00455452	4.91046	5.9303
ENSSSCG00000027684	TRIM63	1.6071	0.141823	0.00457237	454.794	730.901
ENSSSCG00000005711	NUP214	1.132	0.141823	0.00458561	1.66227	1.88169
ENSSSCG00000016374	THAP4	1.13357	0.141823	0.00459517	7.11124	8.06106
ENSSSCG00000013240	RAPSN	1.23508	0.14208	0.00462363	10.5808	13.0681
ENSSSCG00000010817	LYPLAL1	1.36355	0.14208	0.00463288	1.09361	1.49119
ENSSSCG00000005849	TUBB4B	1.17897	0.14208	0.00464734	106.222	125.232
ENSSSCG00000017773		1.21805	0.142098	0.00466254	13.2186	16.101
ENSSSCG00000022168	APBB2	-1.22602	0.142225	0.00468172	13.7854	11.244
ENSSSCG00000001410	BAG6	1.13693	0.142225	0.00469596	26.0085	29.5698
ENSSSCG00000014049	UNC5A	1.23287	0.143557	0.00475472	1.95008	2.4042
ENSSSCG00000020919	MLF1	-1.27337	0.144321	0.00479859	19.4794	15.2975
ENSSSCG00000004470	HMGN3	-1.17733	0.144321	0.00480969	63.1641	53.6502
ENSSSCG00000021319	ALG3	1.17314	0.144796	0.00485437	5.59316	6.56154
ENSSSCG00000025959	USP10	1.17703	0.144796	0.00486264	2.93812	3.45825
ENSSSCG00000000152		-1.31372	0.144796	0.00487021	4.09849	3.11975
ENSSSCG00000008675	LETM1	1.24531	0.145137	0.0048966	11.5011	14.3224
ENSSSCG00000013366	LDHA	-1.17181	0.14593	0.00493839	4642.62	3961.92
ENSSSCG00000026612	TIMM50	1.14697	0.146018	0.00495638	16.9526	19.4441
ENSSSCG00000001619	FOXP4	1.20341	0.146412	0.00501813	1.23996	1.49217
ENSSSCG00000021549		-1.23225	0.146412	0.00503521	1.47181	1.19441
ENSSSCG00000008226	POLR1A	1.16759	0.146412	0.00503882	8.73989	10.2046
ENSSSCG00000015522	ANGPTL1	-1.83493	0.146412	0.0050678	0.883582	0.481533
ENSSSCG00000023807	ACO1	1.26439	0.146412	0.00506903	9.75114	12.3293
ENSSSCG00000023445	AVL9	1.33935	0.146412	0.00507485	1.06335	1.4242
ENSSSCG00000003707	NPC1	1.34152	0.146412	0.00507869	2.74978	3.6889
ENSSSCG00000011377	LAMB2	-1.1406	0.146412	0.00509022	24.4995	21.4795
ENSSSCG00000023820		1.26487	0.148278	0.00517034	0.854076	1.0803
ENSSSCG00000004665	SQRDL	1.37955	0.149116	0.00524061	4.6355	6.3949
ENSSSCG00000006546	TDRD10	-1.34257	0.149116	0.00524155	0.637139	0.474566
ENSSSCG00000009868	RBM19	1.43272	0.149116	0.00525173	2.58768	3.70741
ENSSSCG00000013883	COLGALT1	1.32908	0.149116	0.00526092	3.40641	4.52738
ENSSSCG00000003200	NUP62	1.13434	0.150131	0.00532207	8.6515	9.81376
ENSSSCG00000022492	AMPD3	3.272	0.150131	0.00533325	8.23747	26.953
ENSSSCG00000011289	ACKR2	1.36394	0.150131	0.00534304	0.402744	0.549319
ENSSSCG00000016408	DNAJB6	1.14581	0.151394	0.00540357	37.5413	43.0153
ENSSSCG00000007950	ADCY9	1.14856	0.152482	0.0054581	10.1889	11.7026
ENSSSCG00000000096	JOSD1	1.17538	0.152734	0.00548855	11.8028	13.8727
ENSSSCG00000021345		-1.13125	0.152734	0.00549854	390.795	345.454
ENSSSCG00000009692	PINX1	-1.207	0.154213	0.00556764	7.16502	5.93621
ENSSSCG00000002640	DEF8	1.2548	0.154318	0.00560454	6.23104	7.81874
ENSSSCG00000023531		1.25524	0.154318	0.00561743	1.3605	1.70776
ENSSSCG00000016461		1.26581	0.154318	0.0056369	16.8376	21.3133
ENSSSCG00000007930	MGRN1	1.16863	0.154318	0.00563802	13.6421	15.9426
ENSSSCG00000028568	HSPB1	1.61101	0.154318	0.00565082	470.309	757.671
ENSSSCG00000025792		1.22269	0.154908	0.00568833	2.9724	3.63433
ENSSSCG00000016125	INO80D	1.20364	0.155883	0.0058013	1.05611	1.27117
ENSSSCG00000017873	CAMKK1	1.38368	0.155883	0.00581681	2.38523	3.3004
ENSSSCG00000011604	CHCHD4	1.34992	0.155883	0.00582092	3.42326	4.62113
ENSSSCG00000015023		1.33002	0.155883	0.00584914	0.26344	0.350381
ENSSSCG00000012741	MAMLD1	1.40529	0.155883	0.00585144	0.881852	1.23926
ENSSSCG00000028490		1.12986	0.155883	0.0058849	6.06903	6.85715
ENSSSCG00000025245	ARMC5	1.24523	0.155883	0.00589819	0.645366	0.803628
ENSSSCG00000013263	CREB3L1	1.50418	0.155883	0.00590568	1.55393	2.3374
ENSSSCG00000017355	GRN	1.15925	0.155883	0.0059071	26.3913	30.5941
ENSSSCG00000010108		1.2172	0.155883	0.00591083	6.04749	7.36104
ENSSSCG00000016629	ST7	1.168	0.155883	0.00591342	3.32342	3.88176
ENSSSCG00000001453	SLA-DRA	-1.39897	0.155883	0.00591655	48.5449	34.7005
ENSSSCG00000024482	HSPB1	1.60894	0.156234	0.00594594	470.754	757.415
ENSSSCG00000012293	PRICKLE3	1.24628	0.157091	0.00599474	2.80573	3.49673
ENSSSCG00000026569	CLEC16A	1.11225	0.157717	0.00606161	2.06355	2.29519
ENSSSCG00000011163		1.23435	0.157717	0.00607541	5.83096	7.19744
ENSSSCG00000017492		1.15401	0.157717	0.00608504	20.3532	23.4878
ENSSSCG00000011286	KLHL40	1.8624	0.157717	0.00609888	154.689	288.092
ENSSSCG00000007431	CTSA	1.19427	0.157717	0.00609973	26.4131	31.5444
ENSSSCG00000006488	GLMP	1.19622	0.158331	0.00613977	8.61271	10.3027
ENSSSCG00000018047	FAM83G	1.79108	0.158909	0.00618805	0.785102	1.40618
ENSSSCG00000001049	HIVEP1	1.22504	0.158909	0.00619486	0.769172	0.942269
ENSSSCG00000024895	GGA1	1.12375	0.160352	0.00627917	10.8424	12.1841
ENSSSCG00000012840	CD151	1.18297	0.160352	0.0062841	25.6325	30.3224
ENSSSCG00000017397	MLX	-1.07725	0.161013	0.00633827	26.5427	24.6393
ENSSSCG00000028180	DUSP28	-1.09514	0.161013	0.00635757	7.23061	6.60247
ENSSSCG00000008693	NOP14	1.17259	0.161013	0.00636889	11.9588	14.0228
ENSSSCG00000001526	HMGA1	1.21506	0.161013	0.00640241	17.1232	20.8057
ENSSSCG00000008217	CD8A	-2.02947	0.161013	0.00642086	0.276469
ENSSSCG00000015380	CDCA7L	-1.19035	0.161013	0.00642871	2.64937	2.22571
ENSSSCG00000017126	NARF	-1.19777	0.161013	0.0064526	10.0839	8.41896
ENSSSCG00000004716		1.28185	0.161013	0.00645676	1.25887	1.61368
ENSSSCG00000005390	MSANTD3	-1.17118	0.161013	0.00646567	1.72244	1.47069
ENSSSCG00000000708	TNFRSF1A	1.40206	0.161013	0.00647561	10.0843	14.1387
ENSSSCG00000007901	CIITA	-1.46508	0.161073	0.00649461	0.446665	0.304875
ENSSSCG00000023176	TROAP	-1.5598	0.161799	0.00654052
ENSSSCG00000023080	TPP1	1.14321	0.162522	0.00658646	9.36096	10.7016
ENSSSCG00000017717	UNC45B	1.203	0.162827	0.00663043	101.033	121.542
ENSSSCG00000012270	UBA1	1.1081	0.162827	0.00663234	42.8074	47.4349
ENSSSCG00000016956		1.42295	0.162929	0.00665323	3.58217	5.09726
ENSSSCG00000003199	AP2A1	1.11957	0.164376	0.00672921	19.5542	21.8922
ENSSSCG00000017515	TBKBP1	1.19142	0.164484	0.00675057	6.20892	7.3974
ENSSSCG00000013534	MLLT1	1.18612	0.167289	0.00689024	5.0108	5.9434
ENSSSCG00000012771		1.1814	0.167289	0.0069001	65.5329	77.4208
ENSSSCG00000013669	PIN1	-1.68385	0.167343	0.00691954	4.51635	2.68215
ENSSSCG00000009882	OAS1	-1.40731	0.167537	0.00694478	5.96109	4.2358
ENSSSCG00000000423		1.22185	0.16763	0.00696589	4.54404	5.55215
ENSSSCG00000006156	TPD52	-1.22444	0.168354	0.0070133	16.8778	13.7841
ENSSSCG00000014348	SPATA24	-1.15525	0.169273	0.00706901	17.7384	15.3546
ENSSSCG00000010544	DNMBP	1.18304	0.169416	0.0071024	2.08091	2.4618
ENSSSCG00000011103	PARD3	1.16141	0.169416	0.00711439	12.598	14.6315
ENSSSCG00000011934	PLCXD2	1.75783	0.169416	0.00712725	1.00808	1.77203
ENSSSCG00000026108	CDC42EP1	1.17526	0.169589	0.00716191	6.54775	7.69533
ENSSSCG00000016590	SND1	1.16234	0.169589	0.00716942	11.6779	13.5737
ENSSSCG00000015071	SIK3	1.16169	0.170879	0.0072415	18.3976	21.3723
ENSSSCG00000025836	SULT1C4	-1.27629	0.170988	0.00726374	2.38974	1.87241
ENSSSCG00000016541	SLC35B4	1.2809	0.171829	0.00733009	0.774559	0.992136
ENSSSCG00000009314	FLT3	-1.79245	0.171829	0.0073603
ENSSSCG00000002376	PGF	1.39211	0.171829	0.0073642	0.962745	1.34024
ENSSSCG00000014834	UCP3	-1.34586	0.171829	0.00738037	194.348	144.404
ENSSSCG00000005471	SNX30	1.25213	0.171829	0.00738782	0.432719	0.541823
ENSSSCG00000011224	GADL1	-1.38534	0.1724	0.00744414	23.7972	17.178
ENSSSCG00000023880	RRP8	1.26315	0.1724	0.00748411	1.885	2.38104
ENSSSCG00000022586		-1.22979	0.1724	0.00748717	61.0156	49.6148
ENSSSCG00000004951	AAGAB	-1.197	0.1724	0.00748733	30.4542	25.442
ENSSSCG00000013746	CALR	1.2927	0.1724	0.00750103	39.0692	50.5046
ENSSSCG00000011433	WDR82	1.26195	0.174052	0.00759084	14.1748	17.8878
ENSSSCG00000004415		-1.4024	0.174118	0.0076116	2.3821	1.69859
ENSSSCG00000012277	TIMP1	5.34588	0.174176	0.00764484	6.29028	33.6271
ENSSSCG00000000641	KLRK1	-2.07077	0.174176	0.00764997	0.631919	0.305161
ENSSSCG00000006416	ACKR1	1.59306	0.174623	0.00768757	5.10608	8.13428
ENSSSCG00000015256	JAM3	-1.24043	0.174809	0.00774361	3.60204	2.90387
ENSSSCG00000000743	FKBP4	1.13947	0.174809	0.0077554	76.7885	87.4978
ENSSSCG00000022990		-1.23662	0.174809	0.00776212	35.7368	28.8988
ENSSSCG00000007358	EMILIN3	-1.34121	0.174809	0.00777635	0.59375	0.442697
ENSSSCG00000007275	RALY	1.07854	0.174809	0.0078286	51.793	55.8611
ENSSSCG00000018034	CENPV	1.16041	0.174809	0.00783681	17.706	20.5461
ENSSSCG00000017779	PHF12	1.14487	0.174809	0.00786046	4.11585	4.71212
ENSSSCG00000013552	GPR108	1.20966	0.174809	0.00786148	1.3492	1.63208
ENSSSCG00000016685	WIPF3	1.26412	0.174809	0.00788738	12.8046	16.1866
ENSSSCG00000002879	GRAMD1A	1.12633	0.174809	0.00790001	6.6712	7.51399
ENSSSCG00000012844	SLC25A22	1.50571	0.174809	0.00790855	1.57895	2.37744
ENSSSCG00000005716	POMT1	1.17604	0.174809	0.00791155	3.76711	4.43028
ENSSSCG00000002670		1.13817	0.176471	0.00800528	14.7553	16.794
ENSSSCG00000007728		-1.26566	0.176471	0.00802307	2.31935	1.83252
ENSSSCG00000023400	ZNF598	1.19642	0.177986	0.00811024	5.22547	6.25186
ENSSSCG00000028656	DDX19A	1.18712	0.178136	0.00815114	6.58788	7.82062
ENSSSCG00000002404	SPTLC2	1.28081	0.178136	0.00815417	1.19524	1.53087
ENSSSCG00000016318	ASB18	-1.23898	0.178136	0.00817206	1.1088	0.894926
ENSSSCG00000012841	PNPLA2	1.31817	0.178598	0.00821162	52.3699	69.0325
ENSSSCG00000007504	RBM38	1.26742	0.178651	0.00824743	77.4494	98.161
ENSSSCG00000006310	POU2F1	1.37869	0.178651	0.00825079	0.305419	0.421077
ENSSSCG00000013735	JUNB	1.71823	0.179656	0.0083157	22.8744	39.3036
ENSSSCG00000011046	ITGA8	-1.39192	0.180258	0.00839426	0.522121	0.375109
ENSSSCG00000024047		1.45786	0.180258	0.00839673	1.0583	1.54285
ENSSSCG00000010564	POLL	1.23281	0.180258	0.00839918	4.10126	5.05608
ENSSSCG00000010331	ANXA11	1.14586	0.18087	0.00844631	36.6917	42.0434
ENSSSCG00000013144	MPEG1	-1.54207	0.181018	0.00847184	0.948251	0.61492
ENSSSCG00000014145		-1.22967	0.182701	0.00856938	337.61	274.554
ENSSSCG00000005762	KCNT1	1.25409	0.183374	0.00861982	3.3802	4.23907
ENSSSCG00000021651	SCN2B	-1.94874	0.183482	0.00866537
ENSSSCG00000000804	ANO6	1.46892	0.183482	0.00867323	10.6183	15.5975
ENSSSCG00000006328	RXRG	-1.27486	0.183482	0.00872147	26.5517	20.8272
ENSSSCG00000000657	CLEC2D	-1.49798	0.183482	0.00872558	4.96978	3.31767
ENSSSCG00000022730		-1.26217	0.183482	0.00873718	1.97969	1.56848
ENSSSCG00000001022	SSR1	1.15319	0.183482	0.00873811	32.1899	37.1212
ENSSSCG00000013867	SIN3B	1.14731	0.184348	0.00884811	4.98178	5.71566
ENSSSCG00000030369	KIAA1522	1.55193	0.184348	0.00886532	0.307044	0.47651
ENSSSCG00000017283	CD79B	1.47673	0.184348	0.00888728		0.254129
ENSSSCG00000001654	PPP2R5D	1.10693	0.184348	0.00890215	5.33088	5.90094
ENSSSCG00000028445	ZNF691	1.28871	0.184348	0.00891775	1.2654	1.63073
ENSSSCG00000008633	PDIA6	1.15959	0.184348	0.00892361	14.6017	16.9319
ENSSSCG00000026004	MSRB3	-1.16053	0.184348	0.00895321	49.5381	42.6859
ENSSSCG00000012981	RELA	1.11047	0.184348	0.00896452	15.1801	16.8571
ENSSSCG00000028083		1.29496	0.184348	0.00898406	1.82231	2.35982
ENSSSCG00000004209	PTPRK	-1.26844	0.184348	0.00898586	1.80332	1.42169
ENSSSCG00000016734	CCM2	1.13639	0.184348	0.00898794	20.5888	23.3969
ENSSSCG00000017414	KAT2A	1.30071	0.184672	0.00903426	3.48804	4.53692
ENSSSCG00000011820	HRASLS	-1.13994	0.184672	0.00904172	24.3047	21.321
ENSSSCG00000008753	ADGRA3	1.16657	0.184774	0.00906572	6.01837	7.02087
ENSSSCG00000015481	MYOC	-1.37514	0.184994	0.00909556	27.8656	20.2639
ENSSSCG00000026914	PLA2G16	1.27764	0.185522	0.00917682	5.57946	7.12852
ENSSSCG00000024344	CCR5	-1.8238	0.185522	0.00918701	0.396304	0.217296
ENSSSCG00000004092	MTHFD1L	1.57764	0.185522	0.00919159	0.304002	0.479605
ENSSSCG00000016406	ESYT2	1.14334	0.185522	0.00919787	8.05074	9.20475
ENSSSCG00000014339	CTNNA1	1.2001	0.185882	0.00923482	16.8692	20.2447
ENSSSCG00000009682	HMBOX1	1.24837	0.18605	0.00928914	1.98122	2.47329
ENSSSCG00000002866	CEBPA	1.64141	0.18605	0.0092975	0.714014	1.17199
ENSSSCG00000001341	SLA-11	-1.2062	0.18605	0.00931137	34.8419	28.8858
ENSSSCG00000026583	TLR1	-1.45049	0.18605	0.00933819	0.357345	0.246362
ENSSSCG00000016737	PPIA	1.24201	0.18605	0.00933883	157.506	195.624
ENSSSCG00000006282	KIFAP3	-1.17466	0.186067	0.00940521	5.26596	4.48296
ENSSSCG00000010479	RBP4	1.68748	0.186067	0.00941576	0.860618	1.45228
ENSSSCG00000021359		-1.23657	0.186067	0.0094218	12.9366	10.4617
ENSSSCG00000026387	REEP6	1.26804	0.186067	0.00942548	0.906252	1.14917
ENSSSCG00000027536		-1.1963	0.186067	0.00943542	2.6952	2.25295
ENSSSCG00000018005	MYH1	-1.17521	0.186685	0.00949286	9128.42	7767.46
ENSSSCG00000003197	MED25	1.16518	0.186685	0.00954407	5.09305	5.93431
ENSSSCG00000015244	APLP2	1.20911	0.186685	0.00955996	37.6606	45.5358
ENSSSCG00000006345	OLFML2B	-1.27211	0.186685	0.00957137	4.11865	3.23766
ENSSSCG00000004980	THSD4	1.42749	0.186685	0.00958189	0.895648	1.27853
ENSSSCG00000029252	FGF12	-1.32558	0.186685	0.00958195
ENSSSCG00000029627		1.24423	0.186856	0.00963447	2.28896	2.84801
ENSSSCG00000007567	CHST12	1.18239	0.186856	0.00964146	0.887728	1.04964
ENSSSCG00000015486	PIGC	-1.08618	0.186856	0.00964836	71.9764	66.2656
ENSSSCG00000002340	PSEN1	1.15885	0.187439	0.00969778	8.61818	9.98717
ENSSSCG00000012525	BEX1	-1.35969	0.188005	0.00977091	1.25998	0.926663
ENSSSCG00000022199	TUBG1	-1.14526	0.188005	0.00978443	7.89379	6.89255
ENSSSCG00000028803		1.25346	0.188005	0.00979729	3.91265	4.90436
ENSSSCG00000011421	MANF	1.24911	0.188005	0.00980443	11.8322	14.7797
ENSSSCG00000006561	SLC39A1	1.27475	0.188805	0.00987708	5.49095	6.99957
ENSSSCG00000007782	SETD1A	1.11932	0.188805	0.00988494	3.54971	3.97327
ENSSSCG00000022874	DNAJA3	1.12122	0.189285	0.00992955	22.9676	25.7518
ENSSSCG00000017643	38231	-1.11982	0.18967	0.00996924	5.5555	4.96105
ENSSSCG00000029989	MED28	-1.14877	0.19277	0.0101668	31.7261	27.6173
ENSSSCG00000029890		1.21658	0.19277	0.0101851	7.00056	8.51673
ENSSSCG00000017142	BAIAP2	1.25716	0.19277	0.0101917	2.96161	3.7232
ENSSSCG00000009605	GFRA2	-1.31753	0.192897	0.0102372	0.573177	0.435039
ENSSSCG00000015923	NOSTRIN	-1.29052	0.192897	0.0102472	2.26353	1.75396
ENSSSCG00000016721	DBNL	1.19801	0.192897	0.0102579	5.25595	6.29667
ENSSSCG00000029790	PCYOX1	-1.1732	0.193306	0.0103153	18.9824	16.1801
ENSSSCG00000009614	FAM160B2	1.16023	0.193306	0.0103194	6.66463	7.73252
ENSSSCG00000013856	AP1M1	1.14911	0.193448	0.0103577	6.06962	6.97465
ENSSSCG00000024644	CIDEA	1.66181	0.193448	0.0103668	5.13722	8.5371
ENSSSCG00000016020	DUSP19	-1.3082	0.19386	0.0104115	6.82263	5.21526
ENSSSCG00000004578	ANXA2	1.54337	0.19386	0.0104378	65.1789	100.595
ENSSSCG00000009331	MEDAG	1.45413	0.19386	0.010454	4.41637	6.42199
ENSSSCG00000023179		1.40511	0.19386	0.0104687	2.02803	2.8496
ENSSSCG00000021672	WBP2	1.11709	0.194022	0.0104974	24.0444	26.8599
ENSSSCG00000021494		1.2176	0.194658	0.0105518	2.32522	2.83118
ENSSSCG00000024566		-1.30965	0.195019	0.0106118	0.258566
ENSSSCG00000016033	GULP1	-1.33779	0.195019	0.0106299	5.73295	4.28538
ENSSSCG00000024313	NDUFA4	-1.1953	0.195019	0.0106315	899.787	752.771
ENSSSCG00000013634	YIPF2	1.16135	0.195295	0.0106667	9.78835	11.3677
ENSSSCG00000025200	UBIAD1	1.17686	0.195354	0.0106979	2.5513	3.00252
ENSSSCG00000016448	KCNH2	1.39432	0.195354	0.0107283	2.31723	3.23096
ENSSSCG00000001470	HLA-DMA	-1.2436	0.195354	0.0107357	3.96906	3.19159
ENSSSCG00000001252	UBD	-1.70291	0.195354	0.0107837	4.10847	2.41262
ENSSSCG00000010132	COMT	1.13369	0.195354	0.0107986	21.6011	24.4889
ENSSSCG00000006482	MEF2D	1.14014	0.195354	0.0108081	26.5234	30.2402
ENSSSCG00000002726	MTSS1L	1.21889	0.195354	0.0108134	3.58606	4.37101
ENSSSCG00000003085	CLPTM1	1.11573	0.195354	0.0108775	25.6784	28.6502
ENSSSCG00000013457	DOT1L	1.15224	0.195354	0.0108867	10.2731	11.837
ENSSSCG00000029179	HIGD2A	-1.10958	0.195354	0.0108895	112.164	101.087
ENSSSCG00000012520	BHLHB9	-1.4368	0.195354	0.0108938
ENSSSCG00000000896	NTN4	-1.37655	0.195354	0.0109202	17.1642	12.469
ENSSSCG00000025822	SFRP1	1.67301	0.195354	0.0109312	1.13597	1.90049
ENSSSCG00000016781		1.18362	0.195807	0.0110252	4.25462	5.03587
ENSSSCG00000025146		1.13717	0.195807	0.0110352	39.2984	44.6888
ENSSSCG00000012953	YIF1A	1.15101	0.195807	0.0110487	10.828	12.4631
ENSSSCG00000012411	PHKA1	-1.20298	0.195807	0.0110684	254.063	211.195
ENSSSCG00000013423	WDR18	1.17147	0.195807	0.0110764	4.63882	5.43424
ENSSSCG00000003621	ZSCAN20	1.3649	0.195807	0.0110773	0.987767	1.3482
ENSSSCG00000013327	MPPED2	-1.32514	0.197829	0.0112121	0.331537	0.25019
ENSSSCG00000028926	CALML6	-1.26355	0.198295	0.0112772	0.830806	0.657518
ENSSSCG00000003104	STRN4	1.10031	0.198295	0.0112793	76.6278	84.3147
ENSSSCG00000011216	LRRC3B	-1.37512	0.198701	0.0113228	0.531028	0.386168
ENSSSCG00000012553	RIPPLY1	-1.25822	0.199081	0.0113649	3.08017	2.44804
ENSSSCG00000008056	ATP6V0C	1.18345	0.199551	0.0114123	47.4508	56.1558
ENSSSCG00000028897	CSNK1D	1.11291	0.199898	0.0114527	11.8552	13.1938
ENSSSCG00000007944		-1.32751	0.201615	0.0115718	1.20337	0.906484
ENSSSCG00000009881	OAS2	-1.28876	0.202112	0.0116211	3.45125	2.67796
ENSSSCG00000024045		1.23756	0.202479	0.011663	21.1367	26.158
ENSSSCG00000013633	CARM1	1.11932	0.202858	0.0117197	11.1521	12.4828
ENSSSCG00000009152	SGMS2	1.55872	0.202858	0.0117266	0.709449	1.10583
ENSSSCG00000003514		1.19835	0.202985	0.0117646	16.7828	20.1116
ENSSSCG00000009904	DYNLL1	1.28843	0.202985	0.0117796	43.4384	55.9673
ENSSSCG00000005581	GPR21	-1.45725	0.202985	0.0117966	0.258027
ENSSSCG00000027790		-1.42541	0.203274	0.0118515	0.529711	0.371621
ENSSSCG00000011357	SHISA5	1.20409	0.203274	0.0118552	11.0266	13.2771
ENSSSCG00000009822	FAM216A	-1.25775	0.204386	0.0119411	0.904287	0.718974
ENSSSCG00000012440	PGK1	-1.22241	0.204795	0.0119966	1584.96	1296.58
ENSSSCG00000026297	KLB	1.23973	0.204795	0.0120071	0.780875	0.968072
ENSSSCG00000002298	ZFYVE26	1.13298	0.205348	0.0120697	2.94302	3.33439
ENSSSCG00000000071	ST13	1.14742	0.205348	0.0121111	103.93	119.251
ENSSSCG00000022438		1.35491	0.205348	0.0121194	1.22449	1.65908
ENSSSCG00000005320	RGP1	1.12689	0.205348	0.0121289	2.62326	2.95613
ENSSSCG00000007720	GTF2IRD1	1.23062	0.205348	0.0121451	0.62711	0.771734
ENSSSCG00000012631	LONRF3	1.42058	0.205613	0.0121981	6.00558	8.53138
ENSSSCG00000020678	BANP	1.41864	0.205613	0.0122325	0.649275	0.921084
ENSSSCG00000008368	UGP2	-1.25504	0.205613	0.0122868	71.3635	56.8617
ENSSSCG00000010929	CYB5R1	-1.09138	0.205613	0.0122946	97.1377	89.0047
ENSSSCG00000023228	NUMBL	1.60329	0.205613	0.0122997	0.898225	1.44012
ENSSSCG00000023429		-2.08371	0.205613	0.0123441
ENSSSCG00000009806	SETD1B	1.25009	0.205613	0.0123446	2.48035	3.10066
ENSSSCG00000024812	FOSL2	1.34319	0.205613	0.0123892	3.64103	4.8906
ENSSSCG00000000914	BTG1	1.17635	0.205613	0.0124043	39.0122	45.8921
ENSSSCG00000007559	MAFK	1.30077	0.205613	0.012418	8.83967	11.4984
ENSSSCG00000003613		-1.7365	0.205613	0.0124297	0.208562
ENSSSCG00000002754	NQO1	-1.20136	0.205613	0.0124312	10.4775	8.72135
ENSSSCG00000006644	CERS2	1.28411	0.205613	0.0124358	5.4488	6.99687
ENSSSCG00000012653	ZDHHC9	1.72184	0.207195	0.0125527	13.5554	23.3401
ENSSSCG00000013627	PRKCSH	1.12197	0.207981	0.0126217	9.97454	11.1911
ENSSSCG00000006312	GPA33	-1.31432	0.208334	0.0126646	1.93185	1.46984
ENSSSCG00000000083	RPS19BP1	1.29773	0.208998	0.0127265	6.13083	7.95614
ENSSSCG00000007278	AHCY	1.09992	0.209032	0.0127567	29.3598	32.2935
ENSSSCG00000016578	FLNC	1.42282	0.209032	0.0127715	842.714	1199.03
ENSSSCG00000022516		1.13037	0.210193	0.0128641	7.22048	8.1618
ENSSSCG00000006924	GBP1	-2.52192	0.210752	0.01292	5.47168	2.16965
ENSSSCG00000017498	PPP1R1B	1.66698	0.211258	0.0129727	2.13888	3.56546
ENSSSCG00000000765	IL17RA	1.38466	0.211723	0.013023	1.64298	2.27498
ENSSSCG00000027044		-1.24355	0.212122	0.0130695	1.6833	1.35363
ENSSSCG00000028606	ZBTB7B	1.24169	0.212304	0.0131025	5.61785	6.97564
ENSSSCG00000010097	LZTR1	1.20271	0.212794	0.0131546	3.48127	4.18697
ENSSSCG00000026590		1.15099	0.213622	0.0132394	3.28441	3.78032
ENSSSCG00000003190	ADM5	1.76743	0.213622	0.0132497	0.275282	0.48654
ENSSSCG00000024626	TNFAIP1	1.21929	0.213796	0.0132825	5.05717	6.16614
ENSSSCG00000025942	MCCC1	-1.13052	0.216606	0.0134794	9.11894	8.06614
ENSSSCG00000009241	COPS4	-1.11643	0.216819	0.0135149	77.8799	69.7579
ENSSSCG00000028398	EHHADH	-1.37197	0.21742	0.0135747	4.55728	3.3217
ENSSSCG00000010404	ALOX5	-1.69404	0.218233	0.0136671	0.265434
ENSSSCG00000030661		-1.22575	0.218233	0.0137193	3.06626	2.50154
ENSSSCG00000003894	CYP4B1	2.09986	0.218233	0.0138098	0.310146	0.651264
ENSSSCG00000024316	COX5A	-1.12241	0.218233	0.0138186	408.849	364.26
ENSSSCG00000011546	MTMR14	1.12319	0.218233	0.0138377	5.15441	5.78937
ENSSSCG00000001709		1.1224	0.218233	0.0138461	14.5682	16.3513
ENSSSCG00000009240	PLAC8	-1.55753	0.218233	0.013856	0.934737	0.60014
ENSSSCG00000029226	UBC	1.29797	0.218233	0.0138572	3064.63	3977.8
ENSSSCG00000009051	IL15	-1.37111	0.218233	0.0138691	0.481443	0.351134
ENSSSCG00000025756		1.21772	0.218233	0.0138846	3.90542	4.7557
ENSSSCG00000008408	RTN4	-1.27224	0.218233	0.0139112	445.016	349.79
ENSSSCG00000013281	EXT2	1.13646	0.218233	0.0139129	3.44785	3.91834
ENSSSCG00000007465	B4GALT5	1.44376	0.218233	0.0139197	6.36862	9.19472
ENSSSCG00000007786	RNF40	1.15085	0.218233	0.0139503	3.93711	4.53104
ENSSSCG00000017421	ACLY	1.28142	0.218233	0.0139746	2.58412	3.31134
ENSSSCG00000013864	TMEM38A	-1.12092	0.218233	0.0139929	249.961	222.996
ENSSSCG00000023078	WDR4	1.41177	0.218233	0.0140071	2.45246	3.46232
ENSSSCG00000023666	CTSB	1.1984	0.218453	0.0140437	96.7087	115.896
ENSSSCG00000027745	ABCG1	-1.44791	0.218634	0.0140778
ENSSSCG00000017295	KCNH6	1.3454	0.219019	0.0141417	0.281667	0.378955
ENSSSCG00000012739	TMEM185A	1.10906	0.219019	0.0141477	13.8363	15.3452
ENSSSCG00000006523	MTX1	1.17679	0.219367	0.0142128	7.46281	8.78217
ENSSSCG00000009761		1.21412	0.219367	0.0142656	18.7687	22.7874
ENSSSCG00000017824		1.2025	0.219367	0.0142695	4.30006	5.1708
ENSSSCG00000000661	PHC1	1.12664	0.219367	0.0143136	3.28627	3.70245
ENSSSCG00000014900	RAB30	1.67516	0.219367	0.0143185	0.967559	1.62082
ENSSSCG00000014037	TMED9	-1.31695	0.219367	0.0143472	1.29792	0.985548
ENSSSCG00000029507	RASGEF1B	1.29578	0.219367	0.0143614	5.18401	6.71732
ENSSSCG00000017777	FLOT2	1.18385	0.219367	0.0143617	23.7726	28.1431
ENSSSCG00000029343	MFSD11	1.13863	0.219367	0.0143949	7.21264	8.21252
ENSSSCG00000010708	ZFP36	1.39722	0.219367	0.0143958	36.7624	51.3651
ENSSSCG00000002509	CCNK	1.11254	0.219971	0.0144581	4.34463	4.8336
ENSSSCG00000021357		1.24665	0.220288	0.0145016	1.06684	1.32997
ENSSSCG00000026754	ATCAY	1.67816	0.22035	0.0145283	0.276749	0.464428
ENSSSCG00000013930	ATP13A1	1.10789	0.220482	0.0145817	4.07019	4.50933
ENSSSCG00000013490		1.19717	0.220482	0.0145824	2.28661	2.73746
ENSSSCG00000024023	HNMT	-1.37267	0.220594	0.0146404	6.42886	4.68348
ENSSSCG00000011033	VIM	1.19471	0.220594	0.014652	79.2457	94.6754
ENSSSCG00000000037	ARFGAP3	1.19126	0.220594	0.0146792	6.08308	7.24652
ENSSSCG00000025626		1.27907	0.220594	0.0147048	5.75886	7.36599
ENSSSCG00000025831	NREP	-1.30655	0.220594	0.0147076	75.7349	57.9656
ENSSSCG00000012053	CBR3	-1.31261	0.220594	0.0147259	0.415093	0.316235
ENSSSCG00000007760	PRSS36	1.76706	0.22089	0.0147684		0.236611
ENSSSCG00000010300	MSS51	-1.24102	0.222917	0.0149326	48.5991	39.1608
ENSSSCG00000001770	CTSH	1.29009	0.222917	0.0149498	9.54741	12.317
ENSSSCG00000000968	SBF1	1.13199	0.222919	0.0149729	14.1881	16.0607
ENSSSCG00000010554	SCD	1.9608	0.223121	0.0150179	6.66512	13.069
ENSSSCG00000013751	NACC1	1.17818	0.223121	0.0150461	1.88656	2.2227
ENSSSCG00000013508	SH3GL1	1.42141	0.223121	0.0150879	5.36324	7.62338
ENSSSCG00000014080	HMGCR	1.30517	0.223121	0.0151175	2.00383	2.61533
ENSSSCG00000002621	TRAM2	1.15864	0.223121	0.0151192	3.83378	4.44196
ENSSSCG00000029456	SLC7A1	1.36	0.223121	0.0151241	0.491021	0.667788
ENSSSCG00000005787		1.16362	0.223268	0.015157	4.27734	4.97719
ENSSSCG00000024599	CBY1	1.27501	0.223282	0.0151929	2.83751	3.61786
ENSSSCG00000010808	RGS18	-1.50947	0.223282	0.015213	0.328044	0.217324
ENSSSCG00000009150	HADH	-1.1093	0.223282	0.0152269	98.8104	89.0742
ENSSSCG00000028971		1.13069	0.223301	0.0152512	9.0869	10.2745
ENSSSCG00000015320	CALCR	-1.4029	0.223385	0.0152799	0.49011	0.349354
ENSSSCG00000030999	MYH6	-1.97522	0.2238	0.0153312	10.9185	5.52773
ENSSSCG00000013596		-1.12591	0.224778	0.0154272	97.4573	86.5589
ENSSSCG00000010145	HEATR1	1.27665	0.224778	0.0154445	4.58158	5.84908
ENSSSCG00000003485	RCC2	1.25537	0.224974	0.0154811	3.19721	4.01369
ENSSSCG00000011471	FLNB	1.28044	0.225146	0.015549	1.4318	1.83334
ENSSSCG00000003301	PPP6R1	1.1135	0.225146	0.0155547	16.1021	17.9297
ENSSSCG00000005494		2.54828	0.225146	0.0155624	0.658038	1.67687
ENSSSCG00000003288	HSPBP1	1.14369	0.226082	0.0156727	6.66375	7.62123
ENSSSCG00000030198		-1.34667	0.226082	0.0156736	2.31015	1.71546
ENSSSCG00000007682	SH2B2	1.35335	0.226228	0.015707	2.35532	3.18757
ENSSSCG00000012837	CHID1	1.16082	0.226242	0.0157313	10.6437	12.3554
ENSSSCG00000003089	TOMM40	1.20146	0.226502	0.0157727	25.998	31.2357
ENSSSCG00000029570		1.22274	0.227176	0.0158429	5.11528	6.25468
ENSSSCG00000003253		1.57546	0.22768	0.0159015	16.1864	25.501
ENSSSCG00000017983	PER1	1.28846	0.228768	0.016001	19.1642	24.6923
ENSSSCG00000001472	SLA-DOA	-1.42821	0.229431	0.0160852	0.636851	0.445908
ENSSSCG00000003353	SLC35E2B	1.23393	0.229431	0.0161071	0.800073	0.987238
ENSSSCG00000003145	FUT2	1.65676	0.229431	0.0161182	0.381622	0.632256
ENSSSCG00000013099	MS4A2	-1.68861	0.229834	0.0161719	1.17413	0.695322
ENSSSCG00000027166		1.29579	0.229834	0.016204	3.84102	4.97715
ENSSSCG00000000139	IFT27	1.22069	0.229834	0.0162174	0.895166	1.09272
ENSSSCG00000026404	SERTAD4	-1.42718	0.230211	0.0162677
ENSSSCG00000017584	PPP1R9B	1.15855	0.230617	0.0163202	7.34783	8.51283
ENSSSCG00000000033	TSPO	1.43118	0.230843	0.0163599	6.63343	9.49363
ENSSSCG00000012963	SART1	1.10218	0.232408	0.0164947	16.2229	17.8805
ENSSSCG00000016740		1.22456	0.232987	0.0165598	0.416671	0.51024
ENSSSCG00000029668		-1.62415	0.23303	0.0166247	0.312323
ENSSSCG00000017690	DHRS11	1.19312	0.23303	0.0166356	4.61519	5.50649
ENSSSCG00000013378	ABCC8	1.366	0.23303	0.0166511
ENSSSCG00000004012	THBS2	2.28592	0.23303	0.0166587	7.93186	18.1316
ENSSSCG00000029558	EXTL1	-1.44586	0.233302	0.0167319	2.86044	1.97836
ENSSSCG00000003155	PPP1R15A	1.32746	0.233302	0.0167366	43.7446	58.0691
ENSSSCG00000001064	GMPR	-1.233	0.233302	0.0167501	113.612	92.1426
ENSSSCG00000024342	AQP4	-1.42102	0.233988	0.0168234	1.26575	0.890738
ENSSSCG00000012416	CHIC1	-1.23553	0.235332	0.0169443	1.06607	0.862842
ENSSSCG00000021288	TMEM186	1.26434	0.235749	0.0169986	3.03133	3.83264
ENSSSCG00000004779	PLCB2	-1.34119	0.235913	0.0170354	0.21583
ENSSSCG00000030042	SBNO2	1.61767	0.235913	0.0170589	2.75557	4.45761
ENSSSCG00000001859	GDPGP1	1.15235	0.235949	0.0170858	1.49328	1.72079
ENSSSCG00000017693	AATF	1.30057	0.236014	0.0171148	3.75122	4.87872
ENSSSCG00000016744	TMED4	1.12148	0.236997	0.0172104	17.4552	19.5756
ENSSSCG00000005751	COL5A1	1.28223	0.237926	0.0173223	7.02355	9.00581
ENSSSCG00000028889	VPS37B	1.23074	0.237926	0.0173482	7.36925	9.06962
ENSSSCG00000007801	ZNF48	1.22712	0.237926	0.0173513	2.493	3.0592
ENSSSCG00000029471	STAC3	-1.12037	0.238699	0.0174322	456.015	407.022
ENSSSCG00000003568	FAM46B	1.49891	0.239071	0.0174839	1.14324	1.71361
ENSSSCG00000007981	NPRL3	1.1767	0.239792	0.0175613	6.69943	7.88319
ENSSSCG00000003573	MAP3K6	1.3126	0.240065	0.0176278	0.561983	0.737657
ENSSSCG00000002774	FAM65A	1.24959	0.240065	0.0176308	6.9286	8.65788
ENSSSCG00000010441		-1.27523	0.240423	0.0176836	0.423941	0.332441
ENSSSCG00000028054	ZNF526	1.1168	0.240423	0.0177375	2.45279	2.73929
ENSSSCG00000016186		1.26546	0.240423	0.0177526	36.347	45.9956
ENSSSCG00000010706	SAMD4B	1.24647	0.240423	0.017756	8.01245	9.98724
ENSSSCG00000024756		1.10741	0.240683	0.0178	14.8766	16.4745
ENSSSCG00000008737	C1QTNF7	-1.37804	0.240729	0.0178449	2.36844	1.71871
ENSSSCG00000025503	ADGRG5	-1.24929	0.240729	0.0178529
ENSSSCG00000009244	SEC31A	1.12442	0.242003	0.0179722	13.3329	14.9918
ENSSSCG00000014934	CHORDC1	1.44842	0.242639	0.0180445	7.26118	10.5172
ENSSSCG00000016884	PELO	1.27281	0.2432	0.0181154	7.95452	10.1246
ENSSSCG00000006364	DEDD	1.13106	0.2432	0.0181362	24.6125	27.8381
ENSSSCG00000021129	PFKM	-1.12583	0.243947	0.018217	1431.54	1271.55
ENSSSCG00000030318	SDHC	-1.19788	0.244658	0.0182953	94.5257	78.911
ENSSSCG00000007401	SDC4	1.69332	0.244707	0.018338	9.34641	15.8265
ENSSSCG00000000282		-1.13525	0.244707	0.0183576	12.0835	10.6439
ENSSSCG00000006490	SMG5	1.18515	0.244707	0.018383	38.6118	45.7606
ENSSSCG00000026804		1.17561	0.244707	0.0183996	2.57796	3.03068
ENSSSCG00000017943	ACAP1	-1.65522	0.244778	0.0184436	0.273829
ENSSSCG00000017278	TEX2	1.14847	0.244778	0.0184552	23.3513	26.8184
ENSSSCG00000026805		1.25666	0.24499	0.0185201	9.45406	11.8806
ENSSSCG00000004236		-1.4558	0.24499	0.0185216	1.46228	1.00445
ENSSSCG00000003193	TBC1D17	1.1352	0.24502	0.0185491	21.9758	24.9468
ENSSSCG00000013747	RAD23A	1.09761	0.245583	0.0186393	105.73	116.05
ENSSSCG00000006774	PPM1J	-1.25406	0.245583	0.0186618	26.909	21.4576
ENSSSCG00000001219	TRIM27	1.18621	0.245583	0.0186675	5.65836	6.71199
ENSSSCG00000023522	TGM2	1.74043	0.245905	0.0187424	6.97126	12.133
ENSSSCG00000014042	PRELID1	1.23945	0.245905	0.0187627	6.48252	8.03475
ENSSSCG00000017211	GGA3	1.12874	0.245905	0.0187679	5.68788	6.42015
ENSSSCG00000009334	HSPH1	1.85587	0.247185	0.0188935	30.8192	57.1965
ENSSSCG00000011609		1.22864	0.247185	0.0189165	6.32995	7.77723
ENSSSCG00000025924	IGFBP5	-1.33789	0.247317	0.018952	6.00542	4.48873
ENSSSCG00000001468	PSMB9	-1.57608	0.247664	0.0190041	2.4367	1.54605
ENSSSCG00000005738	RALGDS	1.17909	0.248391	0.0190865	6.41311	7.5616
ENSSSCG00000002907		-1.15636	0.248391	0.0191233	269.949	233.447
ENSSSCG00000011343	MAP4	1.15678	0.248391	0.0191364	30.7497	35.5708
ENSSSCG00000013779		1.12502	0.249106	0.0192303	9.88668	11.1227
ENSSSCG00000027952	ADCY5	1.33625	0.249106	0.0192428	0.708661	0.946945
ENSSSCG00000026818	CTC1	-1.18908	0.249575	0.0193608	0.40905	0.344004
ENSSSCG00000002664	GSE1	1.23249	0.249575	0.0193735	5.39128	6.64469
ENSSSCG00000021204		-1.15029	0.249575	0.0194039	6.7791	5.89339
ENSSSCG00000027700	RPRD1A	-1.13412	0.249575	0.0194208	12.9153	11.3879
ENSSSCG00000003248		-1.40575	0.249575	0.0194276	1.42266	1.01203
ENSSSCG00000008509	RASGRP3	-1.26878	0.249575	0.0194527	2.05311	1.61817
ENSSSCG00000007585		1.25355	0.249575	0.0194587	99.4317	124.643
ENSSSCG00000027767	FAM35A	-1.23733	0.24965	0.0195312	1.3657	1.10375
ENSSSCG00000007719	CLIP2	1.19296	0.24965	0.019558	0.740206	0.883035
ENSSSCG00000029741	RALA	1.14206	0.24965	0.0195673	11.6984	13.3602
ENSSSCG00000005364	TDRD7	-1.18047	0.24965	0.0196205	11.1738	9.4655
ENSSSCG00000009929		-1.23981	0.24965	0.0196757	0.218675
ENSSSCG00000024413	PPP2R1A	1.10792	0.24965	0.0196865	34.4114	38.125
ENSSSCG00000004281	KCNQ5	-1.17598	0.24965	0.0196983	3.07567	2.6154
ENSSSCG00000013764	RFX1	1.1605	0.24965	0.0197073	4.80809	5.5798
ENSSSCG00000028045	MUL1	1.16409	0.24965	0.0197259	18.0817	21.0488
ENSSSCG00000028178	FH	-1.14546	0.24965	0.0197333	137.38	119.934
ENSSSCG00000013720		1.12946	0.24965	0.019747	5.30127	5.98757
ENSSSCG00000005638		1.38211	0.250656	0.0198611	1.93955	2.68067
ENSSSCG00000005833	EDF1	1.10603	0.250656	0.0198782	64.7948	71.665
ENSSSCG00000000696	NOP2	1.21661	0.250806	0.0199221	9.62914	11.7149
ENSSSCG00000005906	CPSF1	1.10318	0.250806	0.0199417	12.6015	13.9017
ENSSSCG00000011579	PPARG	1.35858	0.251317	0.0200081	1.72873	2.34863
ENSSSCG00000020717		1.17567	0.252009	0.0200891	6.69047	7.86576
ENSSSCG00000013113	TMEM132A	-1.27351	0.252742	0.020181	2.3893	1.87616
ENSSSCG00000027836		1.49331	0.252742	0.0201996	1.79494	2.6804
ENSSSCG00000021154		-1.24456	0.2531	0.0202542	4.32473	3.4749
ENSSSCG00000015772	AGA	-1.18665	0.253531	0.0203148	1.64977	1.39027
ENSSSCG00000012229	CYBB	-1.34214	0.2537	0.0203932	0.608461	0.453351
ENSSSCG00000007764		1.1642	0.2537	0.020419	9.29421	10.8203
ENSSSCG00000004687		-1.28121	0.2537	0.0204239	115.975	90.5197
ENSSSCG00000006851		-1.31165	0.2537	0.0204327	0.658367	0.501937
ENSSSCG00000005316	TPM2	1.12962	0.253866	0.0204722	4619.46	5218.25
ENSSSCG00000001725	ADGRF5	-1.17769	0.254601	0.0205742	12.8441	10.9062
ENSSSCG00000011264	CSRNP1	1.37881	0.254601	0.0205839	10.1116	13.9419
ENSSSCG00000015077	RNF214	1.13791	0.256991	0.0208073	4.08684	4.65048
ENSSSCG00000003827		-1.18576	0.256991	0.0208605	2.64265	2.22865
ENSSSCG00000008044	MLST8	1.17568	0.256991	0.0208646	2.90199	3.41181
ENSSSCG00000002905	RBM42	1.10703	0.256991	0.0208828	18.6589	20.6559
ENSSSCG00000007804	SH2B1	1.12715	0.257473	0.0209484	8.13919	9.17405
ENSSSCG00000011361	SLC26A6	-1.19224	0.257654	0.0209995	15.8118	13.2623
ENSSSCG00000017412	RAB5C	1.13102	0.257654	0.02104	26.36	29.8137
ENSSSCG00000021023	SCAF4	1.18235	0.257654	0.0210427	4.60575	5.44564
ENSSSCG00000027864		1.22067	0.257857	0.0211245	122.311	149.302
ENSSSCG00000002141		1.39937	0.257857	0.021137	1.5714	2.19897
ENSSSCG00000015983	HOXD8	-1.12389	0.257857	0.0211388	49.1033	43.6903
ENSSSCG00000005311	CD72	-1.46381	0.258126	0.0211875	0.210981
ENSSSCG00000008128	DUSP2	1.7463	0.258427	0.0212555	0.605321	1.05707
ENSSSCG00000021514		-1.23328	0.258427	0.0212837	0.84297	0.683522
ENSSSCG00000012202	GK	1.44364	0.258427	0.0212919	0.633254	0.914192
ENSSSCG00000003018	LIPE	1.55484	0.259561	0.021412	9.00155	13.996
ENSSSCG00000030110		1.19229	0.2596	0.0214419	15.3982	18.359
ENSSSCG00000002868		1.15263	0.259774	0.0215057	9.01912	10.3957
ENSSSCG00000017694	ACACA	1.32397	0.259774	0.0215097	0.824045	1.09101
ENSSSCG00000012862	OSBPL5	1.20454	0.259852	0.0215576	1.61104	1.94057
ENSSSCG00000005733		1.18924	0.259852	0.0215697	2.12004	2.52122
ENSSSCG00000016475		-1.75147	0.259931	0.0216107	0.606263	0.346145
ENSSSCG00000009620	BMP1	1.59316	0.259931	0.0216297	4.51778	7.19753
ENSSSCG00000005122	TEK	-1.22663	0.260771	0.0217583	3.68994	3.00819
ENSSSCG00000014443		-1.10685	0.260771	0.0217709	67.5358	61.0164
ENSSSCG00000022379		-1.21044	0.260771	0.0217801	4.48238	3.7031
ENSSSCG00000025852		1.23947	0.261058	0.0218309	3.46454	4.29419
ENSSSCG00000030378	LIMK1	1.1442	0.261373	0.0218883	31.4896	36.0305
ENSSSCG00000000368	MMP19	1.25461	0.261373	0.021911	2.18614	2.74276
ENSSSCG00000007372	FITM2	1.28267	0.26219	0.0220064	8.85943	11.3637
ENSSSCG00000025834	FNDC5	-1.26525	0.26279	0.0220838	1.06451	0.841345
ENSSSCG00000016220	DNPEP	1.1098	0.262794	0.0221327	29.8367	33.1128
ENSSSCG00000000420		-1.20019	0.262794	0.0221383	0.67571	0.563003
ENSSSCG00000013416	MED16	1.1471	0.26336	0.0222296	7.7175	8.85277
ENSSSCG00000007205	TBC1D20	1.15974	0.26336	0.0222866	4.47539	5.1903
ENSSSCG00000015886		-1.28214	0.26336	0.0223208	4.01365	3.13043
ENSSSCG00000021702		-1.38585	0.26336	0.0223295	0.332628	0.240017
ENSSSCG00000005846	NELFB	1.1096	0.26336	0.0223558	8.12061	9.01064
ENSSSCG00000004454	ME1	1.12343	0.26336	0.022405	7.99164	8.97808
ENSSSCG00000029009		-1.42764	0.26336	0.0224095	0.991505	0.694505
ENSSSCG00000024754		-1.22241	0.26336	0.0224274	0.655822	0.5365
ENSSSCG00000017775	TRAF4	1.14873	0.26336	0.0224297	1.99537	2.29213
ENSSSCG00000023376	PARD6G	-1.36641	0.263432	0.0224781	0.233492
ENSSSCG00000025745	UBE3D	-1.17543	0.263432	0.0224951	3.58642	3.05116
ENSSSCG00000007768	STX4	1.08317	0.263432	0.02252	8.72887	9.45482
ENSSSCG00000005323	HINT2	-1.20811	0.263432	0.0225442	27.73	22.9531
ENSSSCG00000017553	KAT7	1.10763	0.263829	0.0226201	8.10864	8.98138
ENSSSCG00000030510	FBL	1.12838	0.263829	0.0226409	24.6641	27.8303
ENSSSCG00000000029	SCUBE1	1.45598	0.263829	0.0227096
ENSSSCG00000010289	MICU1	-1.08663	0.263829	0.0227529	60.003	55.2195
ENSSSCG00000003472	ARHGEF19	-1.40345	0.263829	0.0227564
ENSSSCG00000007688		-1.50521	0.263829	0.0227585	2.74975	1.82683
ENSSSCG00000015647	RASSF5	-1.29779	0.263829	0.022776	0.515604	0.397295
ENSSSCG00000014224	SEMA6A	-1.22947	0.263829	0.0228181	1.56401	1.2721
ENSSSCG00000002533	WDR20	1.19077	0.263829	0.0228598	5.00074	5.95472
ENSSSCG00000025321	MAZ	1.09846	0.263829	0.0228701	87.0723	95.6457
ENSSSCG00000023642	XK	1.13331	0.263829	0.0229001	9.24376	10.476
ENSSSCG00000010035	YWHAH	1.25431	0.263829	0.0229038	37.4492	46.973
ENSSSCG00000013393	SPON1	1.48683	0.265469	0.0230736	1.3605	2.02283
ENSSSCG00000010513	C10orf12	1.30209	0.267879	0.0233224	0.392525	0.511103
ENSSSCG00000001473	COL11A2	-4.05595	0.267879	0.0233382	0.39666
ENSSSCG00000027073		1.35549	0.268154	0.0233897	4.21471	5.713
ENSSSCG00000012857	CARS	1.14399	0.268777	0.0234946	3.97165	4.54353
ENSSSCG00000017230	TMEM104	1.18509	0.268777	0.0234993	1.99313	2.36204
ENSSSCG00000018069	ND2	-1.14805	0.268861	0.0235564	5019.58	4372.26
ENSSSCG00000003867	TXNDC12	1.09205	0.268861	0.0235619	13.5498	14.7971
ENSSSCG00000011965		1.28535	0.27014	0.0237018	0.454256	0.583879
ENSSSCG00000012591	AMOT	-1.1311	0.271228	0.0238252	34.015	30.0725
ENSSSCG00000013638	ILF3	1.17062	0.271461	0.0238736	13.5822	15.8996
ENSSSCG00000018057	SOCS7	1.23122	0.271737	0.0239258	2.38058	2.93103
ENSSSCG00000021723		-1.30378	0.271913	0.0239692	1.26694	0.971746
ENSSSCG00000014039	RGS14	-1.25117	0.272094	0.0240405	0.935676	0.747842
ENSSSCG00000013087	TKFC	1.10727	0.272094	0.0240412	2.3499	2.60196
ENSSSCG00000012138	ACE2	2.23949	0.272563	0.0241335	0.214483	0.480332
ENSSSCG00000003214	KCNC3	1.35834	0.272563	0.0241606
ENSSSCG00000027231		-1.22522	0.272563	0.0241688	1.41017	1.15096
ENSSSCG00000009233	GPAT3	1.32025	0.272563	0.0241948	3.07953	4.06575
ENSSSCG00000010283		-1.25157	0.272908	0.0242772	6.73207	5.37891
ENSSSCG00000003862		1.21703	0.272908	0.0242815	5.77571	7.0292
ENSSSCG00000028529		-1.22006	0.273286	0.0243443	1.1974	0.981422
ENSSSCG00000009930	GLTP	-1.10422	0.273286	0.0244018	9.92381	8.9872
ENSSSCG00000021255	ADA	-1.19937	0.273286	0.0244176	1.81562	1.51381
ENSSSCG00000007615		1.23569	0.273286	0.0244379	1.6066	1.98527
ENSSSCG00000000214	GPD1	-1.09864	0.273286	0.0244557	730.639	665.036
ENSSSCG00000005838	TRAF2	1.33367	0.273305	0.0244855	11.8083	15.7484
ENSSSCG00000000257	ITGB7	-1.44102	0.273435	0.0245253	0.396271	0.274995
ENSSSCG00000009215	CH242-113D13.1	-1.15726	0.274702	0.0246873	1.51775	1.3115
ENSSSCG00000022119	RABGAP1L	-1.12137	0.274702	0.0247121	3.30167	2.94431
ENSSSCG00000022808		1.62264	0.274702	0.0247237	0.606491	0.984116
ENSSSCG00000000111	BAIAP2L2	1.14579	0.274704	0.024775	3.28633	3.76544
ENSSSCG00000021013		1.18324	0.274704	0.0247804	1.81894	2.15224
ENSSSCG00000001838	POLG	1.08613	0.274794	0.0248167	20.35	22.1028
ENSSSCG00000015801	TLR3	-1.37997	0.27539	0.0249056	0.296084	0.214558
ENSSSCG00000000682	GNB3	1.16388	0.27539	0.0249273	1.25454	1.46014
ENSSSCG00000002666	KIAA0513	1.17223	0.275485	0.0249783	9.37777	10.9929
ENSSSCG00000008559	TMEM214	1.10346	0.275485	0.0249925	11.7398	12.9545
ENSSSCG00000026196		1.65712	0.275633	0.0250343	4.68287	7.76009
ENSSSCG00000008022	TELO2	1.16763	0.276411	0.0251824	5.50353	6.42611
ENSSSCG00000029620	TBC1D25	1.12277	0.276411	0.025189	3.80929	4.27698
ENSSSCG00000006542	KCNN3	1.28529	0.276411	0.0252095	2.60924	3.35362
ENSSSCG00000028484	CLDN1	1.39597	0.276411	0.0252187	0.328144	0.458078
ENSSSCG00000006728	GDAP2	1.18604	0.276699	0.0252735	1.47456	1.74888
ENSSSCG00000013755	CCDC130	1.17931	0.276799	0.0253575	3.16589	3.73357
ENSSSCG00000027178	MAN2B2	-1.36021	0.276799	0.0253596
ENSSSCG00000021698	RRP1B	1.12543	0.276799	0.0253901	2.53944	2.85796
ENSSSCG00000015973	ATP5G3	-1.21128	0.276799	0.0253964	178.497	147.362
ENSSSCG00000001849	ANPEP	1.36744	0.276864	0.0254532	1.57925	2.15952
ENSSSCG00000003561	ZDHHC18	1.1357	0.276864	0.0254594	4.02107	4.56674
ENSSSCG00000015362	TSPAN13	-1.26812	0.277613	0.02557	13.0407	10.2834
ENSSSCG00000013874		1.10752	0.277613	0.0255853	5.4146	5.99679
ENSSSCG00000011438	BAP1	1.08906	0.277841	0.0256349	21.6845	23.6157
ENSSSCG00000009410	KIAA0226L	-1.23942	0.278515	0.0257793	1.41936	1.14518
ENSSSCG00000016958	CH242-378F17.1	-1.21739	0.278515	0.0257909	0.879575	0.722511
ENSSSCG00000025121		1.24347	0.278515	0.0258926	3.22062	4.00474
ENSSSCG00000021205	STK26	1.32962	0.278515	0.0259451	2.16931	2.88436
ENSSSCG00000005016	L2HGDH	-1.25671	0.278515	0.0259927	9.26583	7.37307
ENSSSCG00000009755	AACS	1.30791	0.278515	0.0260076	1.53557	2.00838
ENSSSCG00000011698	GYG1	-1.08911	0.278515	0.026037	250.996	230.459
ENSSSCG00000027784		-1.41115	0.278515	0.0260457
ENSSSCG00000002353	FAM161B	1.21254	0.278515	0.0260671	1.16216	1.40917
ENSSSCG00000016851	OSMR	1.48263	0.278515	0.0260758	1.23549	1.83178
ENSSSCG00000021710	PMM2	1.16441	0.278515	0.026078	3.60894	4.20229
ENSSSCG00000004812	IGF1R	1.28764	0.278515	0.0261326	0.891345	1.14773
ENSSSCG00000030519		-1.13904	0.278515	0.0261351	7.54047	6.62002
ENSSSCG00000002769	THAP11	1.1407	0.278515	0.0261697	20.4335	23.3085
ENSSSCG00000029304	STEAP3	1.33291	0.278515	0.0262114	1.10162	1.46836
ENSSSCG00000017804	ABR	1.13037	0.278515	0.0262182	9.28998	10.5011
ENSSSCG00000030364		1.13947	0.278515	0.0262632	3.2982	3.75821
ENSSSCG00000013656	MRPL4	1.1582	0.278515	0.0262801	10.1146	11.7148
ENSSSCG00000024397		1.19737	0.278515	0.0263115	1.3039	1.56125
ENSSSCG00000013448	MKNK2	1.26	0.278515	0.026348	62.165	78.3279
ENSSSCG00000023298		2.07066	0.278515	0.0263515	5.42972	11.2431
ENSSSCG00000001697	TMEM63B	1.59543	0.278515	0.0263592	5.4302	8.66348
ENSSSCG00000013248	LRP4	1.3687	0.278515	0.026424	0.417644	0.57163
ENSSSCG00000008433	CALM3	-1.27762	0.278515	0.0264381	160.455	125.588
ENSSSCG00000017682	MYO19	1.77059	0.278515	0.0264514	1.85346	3.28173
ENSSSCG00000015555	LAMC1	1.12699	0.278515	0.0264736	25.0592	28.2414
ENSSSCG00000027402		1.23573	0.278515	0.0265343	5.93636	7.33573
ENSSSCG00000021181	DHCR7	1.23666	0.278515	0.0265452	0.664188	0.821374
ENSSSCG00000012289	PRAF2	1.10027	0.278515	0.0265525	11.0848	12.1963
ENSSSCG00000002806	MMP15	-1.21968	0.278515	0.0265566	6.94542	5.69446
ENSSSCG00000006281	METTL11B	-1.28414	0.279634	0.026692	10.934	8.51466
ENSSSCG00000006612	S100A10	1.41762	0.27968	0.0267444	21.0325	29.8161
ENSSSCG00000028233		1.22058	0.27968	0.026754	3.7365	4.5607
ENSSSCG00000022798	LRRC8B	1.21061	0.279782	0.0268112	1.22972	1.48871
ENSSSCG00000010575	PPRC1	1.2916	0.279782	0.0268738	5.55218	7.17119
ENSSSCG00000003016		1.19546	0.279782	0.0268869	1.00873	1.20589
ENSSSCG00000017906	RNF167	1.1176	0.279782	0.0268923	4.42836	4.94912
ENSSSCG00000013105	CCDC86	1.2239	0.279782	0.0269076	2.93338	3.59017
ENSSSCG00000027095		-1.36467	0.279852	0.0269431	1.71817	1.25904
ENSSSCG00000026990	FAM162A	-1.18534	0.279994	0.0270086	276.188	233.003
ENSSSCG00000006038	ZFPM2	-1.19776	0.279994	0.0270144	0.644641	0.538207
ENSSSCG00000002349	ACOT4	-1.34874	0.280006	0.0270516	0.659142	0.48871
ENSSSCG00000016757		-1.11808	0.280006	0.0270763	7.58453	6.78351
ENSSSCG00000026445		1.42844	0.280006	0.0271163	0.215281	0.307516
ENSSSCG00000003554	SEPN1	1.21276	0.280006	0.0271308	2.90742	3.52599
ENSSSCG00000002263	SLCO3A1	1.25103	0.281056	0.0272614	1.95418	2.44474
ENSSSCG00000001993	TGM1	-1.44715	0.281369	0.0273207	0.244696
ENSSSCG00000002923	WDR62	-1.21323	0.282073	0.0274181	0.7747	0.638543
ENSSSCG00000010010		1.21577	0.282112	0.0274509	10.8754	13.2219
ENSSSCG00000010732	FAM53B	1.12302	0.28257	0.0275315	23.3698	26.2448
ENSSSCG00000002274	HSPA2	1.51129	0.28257	0.0275536	137.448	207.723
ENSSSCG00000004039	SLC22A3	1.43268	0.28301	0.0276355	0.463509	0.664063
ENSSSCG00000003811	ROR1	1.34043	0.28301	0.0276596	0.218956	0.293495
ENSSSCG00000024914	CFB	1.54871	0.28301	0.027715		0.266703
ENSSSCG00000005920	BOP1	1.16398	0.28301	0.0277397	9.76514	11.3664
ENSSSCG00000002962	MAP4K1	-1.33219	0.28301	0.0277717	0.346081	0.259784
ENSSSCG00000007023	KAT6A	1.18477	0.28301	0.0278042	4.00523	4.74529
ENSSSCG00000026699	ZNF180	-1.26794	0.28301	0.0278384	0.476678	0.375946
ENSSSCG00000025582	PXDC1	1.44882	0.28301	0.0278705	1.84882	2.67861
ENSSSCG00000005735		1.23494	0.28301	0.0278831	0.804561	0.993583
ENSSSCG00000008150	TMEM182	-1.19957	0.28301	0.0278876	32.3583	26.9749
ENSSSCG00000003183	RRAS	1.11971	0.283477	0.0279691	41.1731	46.1018
ENSSSCG00000001920	HCN4	1.11295	0.283477	0.0279919	3.67993	4.09558
ENSSSCG00000005613		1.17814	0.283917	0.0280801	0.993487	1.17046
ENSSSCG00000006954		1.13927	0.283917	0.0280938	136.876	155.939
ENSSSCG00000007879		1.2866	0.285096	0.0282398	3.60113	4.6332
ENSSSCG00000011848	TFRC	-1.51128	0.28559	0.0283494	23.4503	15.5168
ENSSSCG00000024005	MED29	-1.49804	0.28559	0.0283863	1.6582	1.10691
ENSSSCG00000027896		-1.13935	0.28559	0.0283885	2.79074	2.44942
ENSSSCG00000013445	CSNK1G2	1.07742	0.28559	0.0284252	21.0239	22.6516
ENSSSCG00000026784	LMNB2	1.22547	0.28559	0.0284604	3.4779	4.26206
ENSSSCG00000020956		-1.19151	0.28559	0.0284897	1.833	1.53838
ENSSSCG00000012114	MSL3	-1.1061	0.28559	0.028506	19.0827	17.2522
ENSSSCG00000008434	TTC7A	-1.27903	0.28559	0.0285237	1.05486	0.824736
ENSSSCG00000028137		1.3739	0.285687	0.0285628	2.64377	3.63228
ENSSSCG00000018023		1.2505	0.285852	0.0286193	8.9627	11.2078
ENSSSCG00000021111		1.48783	0.285852	0.0286381	1.00538	1.49584
ENSSSCG00000016754	AEBP1	1.21024	0.286134	0.0287172	5.10047	6.17278
ENSSSCG00000001698	CAPN11	1.22065	0.286134	0.0287252	0.207545	0.253339
ENSSSCG00000013243		-1.22465	0.286417	0.028783	19.2313	15.7035
ENSSSCG00000021890		1.09093	0.28652	0.0289641	22.9241	25.0085
ENSSSCG00000014905	TMEM126B	-1.21292	0.28652	0.0289911	30.0793	24.7991
ENSSSCG00000010301	PPP3CB	-1.08754	0.28652	0.0290431	77.9923	71.7147
ENSSSCG00000027769	HMSD	-1.11165	0.28652	0.0290572	10.3021	9.26742
ENSSSCG00000017539	HOXB6	-1.28923	0.28652	0.0290713	1.68668	1.30829
ENSSSCG00000001921		-1.12211	0.28652	0.0290893	2.88529	2.57132
ENSSSCG00000003030	CIC	1.1075	0.28652	0.0291029	7.63596	8.45686
ENSSSCG00000004101	LRP11	-1.14491	0.28652	0.029105	4.59522	4.0136
ENSSSCG00000025108	G6PD	1.24935	0.28652	0.02911	2.65702	3.31954
ENSSSCG00000008870	GUCY1B3	-1.28089	0.28652	0.029125	3.07568	2.4012
ENSSSCG00000011641	SLCO2A1	1.35445	0.28652	0.0291593	0.979908	1.32723
ENSSSCG00000028116		1.1208	0.28652	0.0291632	6.64386	7.44646
ENSSSCG00000002139		-1.31931	0.28652	0.0291871	10.3594	7.85211
ENSSSCG00000027514		1.20157	0.28652	0.029206	6.86501	8.2488
ENSSSCG00000017702	CCL23	2.95258	0.287224	0.0293073	0.563999	1.66525
ENSSSCG00000022401	AGTRAP	1.15969	0.287795	0.0293952	2.05125	2.37882
ENSSSCG00000000848	GLT8D2	-1.28867	0.289238	0.0295916	2.08253	1.61604
ENSSSCG00000029774	RNF7	-1.23727	0.289238	0.0296377	35.5533	28.7354
ENSSSCG00000013456		1.14184	0.289238	0.0296427	12.901	14.7308
ENSSSCG00000007304		-1.26942	0.289238	0.0296755
ENSSSCG00000004822		1.80511	0.289238	0.0297172	2.78206	5.02194
ENSSSCG00000016971	MCCC2	-1.26853	0.289238	0.0297211	4.29992	3.38969
ENSSSCG00000029687		-1.18621	0.289481	0.0298253	3.31126	2.79147
ENSSSCG00000002804	CSNK2A2	1.09152	0.289481	0.0298293	5.54912	6.05699
ENSSSCG00000013601	MARCH2	-1.13102	0.289481	0.0298426	21.2515	18.7897
ENSSSCG00000016494	BRAF	1.15288	0.289481	0.0298652	4.01162	4.62494
ENSSSCG00000011215	OXSM	-1.20934	0.289514	0.0299282	6.44392	5.32844
ENSSSCG00000017538	HOXB7	-1.20246	0.289514	0.0299454	1.88037	1.56377
ENSSSCG00000002690	GAN	1.37309	0.289514	0.0299579	0.36883	0.506437
ENSSSCG00000017757		-1.23766	0.290331	0.0300723	0.86297	0.697259
ENSSSCG00000024639		-1.20856	0.290378	0.0301071	1.2946	1.07119
ENSSSCG00000000644		1.33395	0.290389	0.0301381	12.7735	17.0392
ENSSSCG00000004499	ATP5A1	-1.13838	0.290565	0.0301884	577.171	507.009
ENSSSCG00000023998	PSMD2	1.15638	0.290565	0.0302287	109.177	126.251
ENSSSCG00000022729	KLHL6	-1.26621	0.290565	0.030246	0.832662	0.6576
ENSSSCG00000002140	KLHL33	-1.28879	0.290756	0.0303362	16.3623	12.6959
ENSSSCG00000010915		1.19748	0.290756	0.0303487	0.833087	0.997603
ENSSSCG00000028236	FAM160A1	1.1281	0.290756	0.0303556	4.49216	5.06759
ENSSSCG00000021862	PTGER2	-1.30961	0.291647	0.0304786	0.276061	0.210796
ENSSSCG00000002629	FBXO9	-1.12258	0.291779	0.0305224	18.0919	16.1164
ENSSSCG00000014296	VDAC1	-1.06589	0.292077	0.0305837	341.636	320.518
ENSSSCG00000023448		-1.41691	0.292664	0.030689
ENSSSCG00000007117	GZF1	1.22598	0.292664	0.0307535	2.32682	2.85263
ENSSSCG00000006883	RWDD3	-1.2445	0.292664	0.0307619	4.10685	3.30001
ENSSSCG00000021575		1.23337	0.292664	0.0307655	2.12742	2.62391
ENSSSCG00000009743		1.12159	0.292675	0.0307968	3.71026	4.1614
ENSSSCG00000003339	CPSF3L	1.09352	0.292895	0.0308888	4.56046	4.98695
ENSSSCG00000023957	CFAP126	-1.20037	0.292895	0.0309309	2.29262	1.90993
ENSSSCG00000010175	GNPAT	-1.09235	0.292895	0.0309388	26.2168	24.0004
ENSSSCG00000000067	CHADL	1.61646	0.292895	0.0309504		0.258602
ENSSSCG00000028943	ECH1	-1.14497	0.292895	0.0309934	32.4161	28.3117
ENSSSCG00000002495	SYNE3	1.22362	0.292895	0.0310007	0.715587	0.875603
ENSSSCG00000027658		1.46024	0.292897	0.0310878	1.07257	1.5662
ENSSSCG00000000379	ESYT1	1.28079	0.292897	0.0310884	2.53228	3.24333
ENSSSCG00000024510		-1.57212	0.292897	0.0310912
ENSSSCG00000013019	MEN1	1.14248	0.292974	0.0311296	4.57379	5.22547
ENSSSCG00000023371	EHD2	1.22704	0.29309	0.031172	12.3367	15.1376
ENSSSCG00000013891	CCDC124	-1.11279	0.293214	0.0312154	48.4541	43.543
ENSSSCG00000010092	PI4KA	1.09629	0.293882	0.0313688	9.04342	9.91419
ENSSSCG00000017383	AOC3	1.36979	0.293882	0.0313909	3.53641	4.84415
ENSSSCG00000003492	PQLC2	1.19854	0.293882	0.0314027	5.42854	6.50633
ENSSSCG00000024296	NKIRAS1	-1.15766	0.293882	0.0314268	23.9766	20.7113
ENSSSCG00000012508	ARMCX6	-1.29847	0.293882	0.0314571	2.04285	1.57328
ENSSSCG00000030217	COLGALT2	-1.17439	0.293882	0.0314679	0.461069	0.392603
ENSSSCG00000008238	ELMOD3	-1.08649	0.294367	0.0315817	23.5265	21.6538
ENSSSCG00000024174	TGIF1	1.52212	0.294367	0.0316306	8.97115	13.6552
ENSSSCG00000028117		1.17053	0.294367	0.0316914	1.5447	1.80812
ENSSSCG00000001835	ABHD2	1.39387	0.294367	0.0317238	16.7269	23.315
ENSSSCG00000010329	ZMIZ1	1.2207	0.294367	0.0317348	6.65923	8.12893
ENSSSCG00000010116	SLC25A1	-1.25628	0.294367	0.031742	8.67755	6.90733
ENSSSCG00000004033	AGPAT4	1.2942	0.294367	0.0317909	0.603478	0.781019
ENSSSCG00000014672	TRIM6	-1.42958	0.294367	0.0318065	0.284438
ENSSSCG00000001346	ABCF1	1.0976	0.294367	0.0318124	36.2825	39.8237
ENSSSCG00000027942		-1.24532	0.294367	0.0318555	1.9032	1.52828
ENSSSCG00000013740	SYCE2	-1.21141	0.294367	0.0318624	0.812023	0.670314
ENSSSCG00000030300	MT1X	1.04044	0.294367	0.0319183	18.3198	19.0608
ENSSSCG00000000955	TBC1D22A	1.11631	0.294367	0.0319635	3.55673	3.97042
ENSSSCG00000027127	MAP2K2	1.06548	0.294367	0.031984	73.1665	77.9573
ENSSSCG00000030035		-1.40076	0.294367	0.0319929
ENSSSCG00000022787	RABIF	1.29724	0.294367	0.0320406	1.98194	2.57105
ENSSSCG00000006008		1.09887	0.294367	0.0320498	316.697	348.01
ENSSSCG00000014098	WDR41	-1.16457	0.294367	0.0320738	3.30475	2.83774
ENSSSCG00000000901	FGD6	-1.27605	0.294367	0.0321143	0.577631	0.452673
ENSSSCG00000008237	RETSAT	1.41994	0.294367	0.0321381	5.76394	8.18447
ENSSSCG00000025647		1.20923	0.294367	0.0321705	0.495499	0.599173
ENSSSCG00000028080		-1.31448	0.294367	0.032186
ENSSSCG00000024481		-1.09267	0.294719	0.0322548	419.352	383.786
ENSSSCG00000006187	MSC	-1.25746	0.295234	0.0323703	1.06132	0.844019
ENSSSCG00000006059	NCALD	-1.17521	0.295234	0.0323939	0.863032	0.734362
ENSSSCG00000011158	PFKP	1.14555	0.295234	0.0324022	1.62491	1.86143
ENSSSCG00000029808	EIF2B3	-1.11066	0.29556	0.0324684	9.98327	8.98858
ENSSSCG00000020701	TTC9	1.24679	0.296296	0.0325797	15.4624	19.2784
ENSSSCG00000014041	MXD3	-1.35556	0.297346	0.0327315	2.09982	1.54905
ENSSSCG00000026815		-1.33113	0.297346	0.0327563	0.62229	0.467491
ENSSSCG00000003517		1.24558	0.297873	0.0329194	6.50095	8.09744
ENSSSCG00000014883	AAMDC	-1.18087	0.297873	0.0329259	35.8478	30.357
ENSSSCG00000008428	MSH2	-1.31396	0.297873	0.0329998	2.4616	1.87341
ENSSSCG00000012548	MUM1L1	-1.28889	0.297873	0.0330049	1.4638	1.13571
ENSSSCG00000009926		-1.21322	0.297873	0.0330264	3.47944	2.86795
ENSSSCG00000030996	XBP1	1.19696	0.297873	0.0330277	22.0275	26.3659
ENSSSCG00000010135	DGCR8	-1.13211	0.297873	0.0330521	5.40394	4.77335
ENSSSCG00000008888	NPY1R	-1.25999	0.297873	0.0330595	0.335174	0.266013
ENSSSCG00000010201	RASGEF1A	1.75377	0.298195	0.0331591	1.2293	2.1559
ENSSSCG00000024162	IMPA2	1.17631	0.298195	0.0331657	10.6042	12.4738
ENSSSCG00000007799	MYLPF	-1.12583	0.298195	0.0331873	23679.4	21032.8
ENSSSCG00000020984	LXN	-1.53157	0.298613	0.0332645	1.65492	1.08054
ENSSSCG00000018081	ATP6	-1.1258	0.298881	0.0333552	25335.6	22504.4
ENSSSCG00000000487	SLC35E3	1.23544	0.298881	0.0333724	0.32658	0.403469
ENSSSCG00000010587	TRIM8	1.43696	0.298881	0.0333866	5.92217	8.50991
ENSSSCG00000003369	ICMT	1.17588	0.299097	0.0334415	24.9926	29.3883
ENSSSCG00000022914		1.17156	0.299233	0.0334874	6.01885	7.05145
ENSSSCG00000017497	ERBB2	1.17831	0.299933	0.0335966	4.12793	4.864
ENSSSCG00000025881	PDHB	-1.1503	0.299975	0.0336322	83.4125	72.5137
ENSSSCG00000000162	BTBD11	1.2599	0.300224	0.0337921		0.218397
ENSSSCG00000026251		1.35127	0.300224	0.0338285	0.481456	0.650577
ENSSSCG00000005669	FAM73B	1.44839	0.300224	0.0338323	7.80624	11.3065
ENSSSCG00000007551	GPR146	1.32831	0.300224	0.0338335	2.68058	3.56066
ENSSSCG00000012026	ADAMTS1	1.68379	0.300224	0.0338366	2.4247	4.08268
ENSSSCG00000029673		-1.09841	0.300224	0.0338815	294.778	268.368
ENSSSCG00000014013	RNF130	-1.07027	0.300224	0.0338824	103.377	96.5897
ENSSSCG00000011961	TFG	1.16477	0.300224	0.0339183	22.998	26.7873
ENSSSCG00000003610	IQCC	-1.21673	0.300224	0.0339996	1.92674	1.58354
ENSSSCG00000026153	ACAT1	-1.17921	0.300224	0.0340336	65.5058	55.5503
ENSSSCG00000003160	NTF4	-1.17569	0.300224	0.0340478	4.82128	4.10082
ENSSSCG00000006987	SLC7A2	-1.22914	0.300224	0.0340582	6.42982	5.23117
ENSSSCG00000029059	SSRP1	1.11203	0.300224	0.0340621	37.848	42.088
ENSSSCG00000015878		-1.16267	0.300224	0.0341107	3.46756	2.98242
ENSSSCG00000017339	NMT1	1.13119	0.300224	0.0341361	22.6894	25.666
ENSSSCG00000016881	ATP5H	-1.17514	0.300224	0.0341697	80.6346	68.6172
ENSSSCG00000017570		1.24593	0.300224	0.0341851	1.49562	1.86344
ENSSSCG00000006213	ADHFE1	-1.1388	0.300917	0.034295	6.87426	6.03642
ENSSSCG00000010908	PTPRC	-1.57421	0.301252	0.034373	1.15397	0.733046
ENSSSCG00000005480		1.16387	0.301252	0.0344265	6.51173	7.57882
ENSSSCG00000005627	AK1	-1.14027	0.301252	0.0344278	1016.93	891.831
ENSSSCG00000030451	LRRC14	1.22157	0.301252	0.0344648	1.69953	2.07608
ENSSSCG00000010738	ZRANB1	1.21254	0.301252	0.0344881	25.9794	31.501
ENSSSCG00000030561		1.28203	0.301397	0.0345357		0.209669
ENSSSCG00000020727		-1.22181	0.301718	0.0346035	1.34229	1.09861
ENSSSCG00000017962		1.19589	0.302023	0.0346695	2.86517	3.42645
ENSSSCG00000008647	CMPK2	-1.26431	0.302361	0.034756	1.05531	0.83469
ENSSSCG00000013641		1.16532	0.302361	0.0347843	11.3749	13.2554
ENSSSCG00000010604	SH3PXD2A	1.24992	0.302361	0.0348016	3.54708	4.43356
ENSSSCG00000030005		-1.14836	0.302489	0.034858	9.40855	8.193
ENSSSCG00000005017	ATP5S	-1.23129	0.302489	0.0348787	4.87638	3.96039
ENSSSCG00000006070	COX6C	-1.19596	0.302944	0.0349622	302.811	253.194
ENSSSCG00000024142		1.15963	0.303224	0.0350437	3.95743	4.58915
ENSSSCG00000011677	GK5	1.31938	0.303224	0.0350915	0.321339	0.423967
ENSSSCG00000013870		1.20872	0.303224	0.0351162	0.861059	1.04078
ENSSSCG00000005925	EXOSC4	1.21929	0.303224	0.0351699	4.40344	5.36909
ENSSSCG00000003189	PRMT1	1.17872	0.303224	0.035195	84.3993	99.4833
ENSSSCG00000001930	PKM	-1.1438	0.303224	0.0352061	3430.61	2999.31
ENSSSCG00000006063		1.27079	0.303224	0.0352403	46.6476	59.2795
ENSSSCG00000020703	ACTN1	1.33985	0.303224	0.035244	1.78	2.38493
ENSSSCG00000002780	TPPP3	-1.27241	0.303895	0.0353663	13.9504	10.9638
ENSSSCG00000028552	BHLHE41	-1.12781	0.303895	0.0354098	2.92461	2.59317
ENSSSCG00000028063	TACC2	1.2024	0.303895	0.0354171	25.7098	30.9135
ENSSSCG00000006025	PKHD1L1	-1.34916	0.303895	0.0354495
ENSSSCG00000026707	XCR1	-1.60186	0.303895	0.0354783
ENSSSCG00000001532	UHRF1BP1	1.17488	0.30394	0.0355461	1.74529	2.05051
ENSSSCG00000026492		2.20969	0.30394	0.0355461	2.0686	4.57098
ENSSSCG00000029251		1.14993	0.304131	0.0355997	82.9488	95.3855
ENSSSCG00000002652	KLHDC4	1.14649	0.304162	0.0356347	4.0634	4.65866
ENSSSCG00000014568	ST5	1.14619	0.304549	0.0357307	7.21979	8.27525
ENSSSCG00000011410		1.18299	0.304549	0.0357629	1.25902	1.48941
ENSSSCG00000025928		1.11678	0.304549	0.035774	421.926	471.197
ENSSSCG00000012122	TCEANC	-1.10695	0.304941	0.0358514	3.77891	3.41379
ENSSSCG00000017817	PRPF8	1.10884	0.305075	0.0359087	18.9456	21.0077
ENSSSCG00000006769	SLC16A1	1.35793	0.305075	0.0359346	17.1033	23.225
ENSSSCG00000020665	TAF6L	1.13038	0.305075	0.0359782	1.78946	2.02277
ENSSSCG00000027170		-1.12387	0.305075	0.0359926	11.0481	9.83038
ENSSSCG00000013023	RASGRP2	-1.22587	0.305229	0.0360489	1.01246	0.825913
ENSSSCG00000001977	STXBP6	-1.35468	0.305229	0.0360825	0.68117	0.502827
ENSSSCG00000012912	TBC1D10C	-1.67487	0.305229	0.0361059	0.283325
ENSSSCG00000028685		1.2518	0.305229	0.0361757	1.87433	2.34629
ENSSSCG00000023446		-1.18735	0.305229	0.0361839	6.96124	5.86282
ENSSSCG00000027198	PDK2	1.13205	0.305229	0.0362546	46.9592	53.1603
ENSSSCG00000003465	FBLIM1	1.21281	0.305229	0.0362734	2.34066	2.83878
ENSSSCG00000008989	CNOT6L	1.26297	0.305229	0.0363074	4.11875	5.20185
ENSSSCG00000025046		1.13196	0.305229	0.0363315	12.3366	13.9646
ENSSSCG00000000607	ART4	-1.69102	0.305229	0.0363362	0.45377	0.268341
ENSSSCG00000030106		1.13903	0.305229	0.0363706	11.9768	13.6419
ENSSSCG00000029300		1.22038	0.305229	0.0364131	2.17261	2.6514
ENSSSCG00000001401	ATP6V1G2	-1.2171	0.305229	0.0364303	0.700536	0.575576
ENSSSCG00000012257	MAOA	1.16761	0.305229	0.0364503	4.34954	5.07856
ENSSSCG00000011393	UBA7	-1.36978	0.305385	0.0365004	1.26664	0.924703
ENSSSCG00000001456	SLA-DQA	-1.30659	0.305597	0.0365572	28.2876	21.6499
ENSSSCG00000004366	BVES	1.24081	0.306314	0.0367052	6.54115	8.11635
ENSSSCG00000025335	ZSCAN31	-1.33888	0.306314	0.0367873	0.496561	0.370878
ENSSSCG00000014040	LMAN2	1.09507	0.306314	0.0368275	28.9616	31.7149
ENSSSCG00000020719		1.4616	0.306314	0.0368588	0.446339	0.65237
ENSSSCG00000001689		-1.59801	0.306314	0.0368895	0.306948
ENSSSCG00000012890	TCIRG1	1.2393	0.306314	0.0368922	2.20245	2.72949
ENSSSCG00000026054		1.23747	0.306314	0.0368995	2.36531	2.927
ENSSSCG00000014168	ELL2	1.32764	0.306314	0.0369484	3.89167	5.16675
ENSSSCG00000015379	DNAH11	-1.23816	0.306314	0.036953
ENSSSCG00000003208		1.12978	0.306314	0.0369601	9.30653	10.5143
ENSSSCG00000025564	GAS2L1	1.19713	0.306314	0.0369947	1.28905	1.54315
ENSSSCG00000023377	EMP3	1.22848	0.306314	0.0370211	3.28267	4.03269
ENSSSCG00000017191	SRP68	1.09338	0.306485	0.0370807	26.93	29.4446
ENSSSCG00000009814	ANAPC5	-1.17238	0.306485	0.0371048	6.69693	5.71225
ENSSSCG00000003528		-1.61666	0.306653	0.0371566	0.527512	0.326297
ENSSSCG00000012768	ZFP92	1.2905	0.308011	0.0373529	0.816406	1.05357
ENSSSCG00000030547	PIP5K1A	1.19154	0.308107	0.0373962	12.5581	14.9635
ENSSSCG00000030655	MAMDC2	-1.42311	0.308408	0.0374907	0.678733	0.476935
ENSSSCG00000007845		-1.22761	0.308408	0.0374962	60.2852	49.1079
ENSSSCG00000008943	SLC4A4	-1.27766	0.308441	0.0375489	2.08552	1.63229
ENSSSCG00000024384		1.21067	0.308441	0.0375636	8.06876	9.76857
ENSSSCG00000001478	BMP5	-1.29375	0.308768	0.0376352	0.763906	0.590459
ENSSSCG00000028327		-1.16698	0.309068	0.0377036	28.2421	24.2011
ENSSSCG00000027601	FAM180A	1.65143	0.309171	0.037748	0.438877	0.724776
ENSSSCG00000003653	NDUFS5	-1.11925	0.309342	0.0378007	148.7	132.856
ENSSSCG00000025856	TMEM106A	-1.20506	0.309444	0.0378449	1.96016	1.62661
ENSSSCG00000021161	CKS2	1.55688	0.309531	0.0378986	2.22576	3.46524
ENSSSCG00000009765	DNAH10	-1.30141	0.309531	0.0379193
ENSSSCG00000006610	S100A11	1.47685	0.309547	0.037953	6.86931	10.1449
ENSSSCG00000029602		1.23867	0.309621	0.037994	6.22129	7.7061
ENSSSCG00000028633	AMMECR1L	1.21762	0.309797	0.0380709	4.71862	5.74549
ENSSSCG00000015582		1.21837	0.309797	0.0380793	1.70526	2.07764
ENSSSCG00000003451	PDPN	2.32561	0.309828	0.038115	2.15868	5.02023
ENSSSCG00000012481	TSPAN6	1.25883	0.309833	0.0381475	2.47904	3.12067
ENSSSCG00000003620	TRIM62	-1.20472	0.310195	0.038224	0.676794	0.561785
ENSSSCG00000010163	KCNK1	-1.46796	0.310426	0.0383431
ENSSSCG00000016502		-1.22239	0.310426	0.0383525	0.73902	0.604569
ENSSSCG00000018092	ND6	-1.21251	0.310426	0.0383741	5199.05	4287.84
ENSSSCG00000030460	ARHGEF6	-1.13674	0.310426	0.0384055	25.5624	22.4876
ENSSSCG00000004300	SMIM8	-1.17593	0.310426	0.0384121	36.0669	30.6709
ENSSSCG00000014958	FUT4	1.24349	0.311551	0.0386336	1.07174	1.3327
ENSSSCG00000022645	H2AFX	1.36234	0.311551	0.0386736	4.76801	6.49567
ENSSSCG00000000449		-1.29603	0.311551	0.0387111	1.09185	0.84246
ENSSSCG00000007797	ITGAL	-1.20314	0.311551	0.0387161	0.606063	0.503733
ENSSSCG00000029812	EFCC1	-1.17799	0.311551	0.0387364	1.01892	0.864968
ENSSSCG00000007952	TRAP1	1.08227	0.311551	0.0387436	16.1909	17.5229
ENSSSCG00000002535	HSP90AA1	1.36453	0.312031	0.0388364	311.38	424.888
ENSSSCG00000008701	LRPAP1	1.13124	0.312031	0.0389145	11.3219	12.8078
ENSSSCG00000009622	POLR3D	1.15113	0.312031	0.0389167	20.724	23.856
ENSSSCG00000023421		1.23644	0.312031	0.0389316	0.643044	0.795085
ENSSSCG00000011053	CDNF	-1.14596	0.312371	0.0390062	12.8735	11.2338
ENSSSCG00000027711	SS18L2	-1.11316	0.312785	0.0390913	39.9106	35.8535
ENSSSCG00000011621	SEC61A1	1.226	0.312785	0.0391388	7.74102	9.49046
ENSSSCG00000009324		1.32677	0.312785	0.0391544	0.472869	0.62739
ENSSSCG00000013884	MAP1S	1.14987	0.313355	0.039258	1.09044	1.25387
ENSSSCG00000012087	SLC37A1	1.13989	0.314162	0.0394024	2.56101	2.91928
ENSSSCG00000005665	PHYHD1	1.2384	0.314162	0.0394237	1.55783	1.92922
ENSSSCG00000012993	SLC25A45	1.17863	0.314234	0.0395191	2.19791	2.59052
ENSSSCG00000013595	CERS4	1.13006	0.314234	0.0395548	0.751003	0.848677
ENSSSCG00000012957	SF3B2	1.09175	0.314234	0.0395591	24.4482	26.6913
ENSSSCG00000013838	AKAP8L	-1.08995	0.314234	0.039586	15.7751	14.4732
ENSSSCG00000012126	GPM6B	1.33473	0.314234	0.0396129	1.64497	2.19559
ENSSSCG00000027330		1.52831	0.314234	0.0397082	0.380015	0.58078
ENSSSCG00000012885	LRP5	1.16176	0.314234	0.0397249	4.3535	5.0577
ENSSSCG00000003433	PLOD1	1.17927	0.314234	0.0397659	7.70499	9.08629
ENSSSCG00000014287	SHROOM1	1.17958	0.314234	0.0398196	0.306979	0.362107
ENSSSCG00000017389	RAMP2	-1.10993	0.314234	0.0398222	29.3972	26.4856
ENSSSCG00000024216	MIEF1	1.19309	0.314234	0.0398247	4.12316	4.91931
ENSSSCG00000028090	DUSP23	1.30414	0.314234	0.0398381	3.67304	4.79017
ENSSSCG00000018058	ARHGAP23	1.20397	0.314234	0.039853	1.03472	1.24577
ENSSSCG00000000108	TMEM184B	1.13412	0.314488	0.0399175	3.98439	4.51877
ENSSSCG00000014369	CD14	1.43208	0.315113	0.0400438	1.67958	2.40529
ENSSSCG00000016645	LSMEM1	-1.12527	0.315113	0.0400715	14.5721	12.9499
ENSSSCG00000028856	ABCF3	1.16249	0.315113	0.040094	20.1218	23.3914
ENSSSCG00000001873		1.23643	0.315449	0.0401692	0.609102	0.753114
ENSSSCG00000013744	TRMT1	1.12589	0.315603	0.0402352	10.9655	12.346
ENSSSCG00000026588		-1.46568	0.315603	0.0402538	1.83502	1.252
ENSSSCG00000016206	CNPPD1	1.21186	0.31667	0.0405914	3.33041	4.03599
ENSSSCG00000017306	ITGB3	-1.28572	0.31667	0.0405934	0.884246	0.687742
ENSSSCG00000013650	RAVER1	1.14378	0.31667	0.0406043	2.21512	2.5336
ENSSSCG00000016157	MYL1	-1.09491	0.31667	0.040657	14791.2	13509.1
ENSSSCG00000029458		1.28614	0.31667	0.0406646	0.395623	0.508826
ENSSSCG00000024841	SLC35A2	1.14708	0.31667	0.0406747	1.86347	2.13755
ENSSSCG00000023178	BATF2	-1.62079	0.31667	0.0406945
ENSSSCG00000022867		1.16912	0.31667	0.040703	17.5045	20.4649
ENSSSCG00000008144	NCK2	1.16706	0.31667	0.0407112	9.21738	10.7572
ENSSSCG00000001572	FGD2	-1.37099	0.31667	0.0407157	0.935858	0.682613
ENSSSCG00000025964	TOR1A	1.12358	0.316967	0.0407864	4.82226	5.41818
ENSSSCG00000028200	GCC1	1.17093	0.317074	0.0408327	0.597054	0.699108
ENSSSCG00000025820	SLC15A4	1.31679	0.317195	0.040881	8.88034	11.6935
ENSSSCG00000009127	ALPK1	-1.20652	0.317702	0.040979	0.434807	0.36038
ENSSSCG00000017316		-1.14044	0.318763	0.0411486	4.0876	3.58422
ENSSSCG00000000746	WASH1	1.09278	0.318873	0.0412071	12.4036	13.5544
ENSSSCG00000017563	MYCBPAP	-1.29674	0.318873	0.0412285	0.241695
ENSSSCG00000006184	TERF1	-1.25998	0.318899	0.0412646	7.14597	5.6715
ENSSSCG00000007558		1.1212	0.318991	0.0413287	7.07105	7.9281
ENSSSCG00000022754	SLC39A3	1.13333	0.318991	0.0413422	0.827102	0.937381
ENSSSCG00000029860	EPB41L4A	-1.21239	0.319116	0.0413911	0.838276	0.691424
ENSSSCG00000008873	FAM198B	-1.31436	0.319136	0.0414265	1.90158	1.44678
ENSSSCG00000016083	PLCL1	-1.23038	0.320721	0.0416862	1.29326	1.0511
ENSSSCG00000011515		1.29406	0.320721	0.0417059	1.91883	2.48308
ENSSSCG00000004048	TCP1	1.17704	0.320721	0.0417313	31.2671	36.8026
ENSSSCG00000013304	NAT10	1.16637	0.320811	0.0417774	6.89951	8.04737
ENSSSCG00000021004	DERL1	1.12762	0.320811	0.041809	11.7205	13.2164
ENSSSCG00000002429	FOXN3	1.22348	0.321395	0.0419252	4.92068	6.02036
ENSSSCG00000017272	HELZ	1.18189	0.321395	0.0419512	1.57219	1.85816
ENSSSCG00000017137	METRNL	1.41562	0.322056	0.0420706	20.5767	29.1287
ENSSSCG00000028019	LRRC59	1.24318	0.322256	0.0421452	6.72537	8.36085
ENSSSCG00000006126	DECR1	-1.28337	0.322256	0.0422598	23.856	18.5885
ENSSSCG00000006988	PDGFRL	-1.1482	0.322256	0.0422999	2.63852	2.29797
ENSSSCG00000010739	CTBP2	1.15338	0.322256	0.0423121	8.30008	9.57317
ENSSSCG00000008446	SIX2	1.2593	0.322256	0.0423279	9.09746	11.4564
ENSSSCG00000014167		1.481	0.322256	0.042347	27.0725	40.0945
ENSSSCG00000014835	C2CD3	1.09872	0.322256	0.0423539	1.85094	2.03366
ENSSSCG00000015434		1.08341	0.322256	0.0423619	29.1462	31.5772
ENSSSCG00000006639	C1orf56	1.53808	0.322667	0.0424492	0.349851	0.538099
ENSSSCG00000025386	SPTSSA	-1.2786	0.322928	0.0425167	24.4347	19.1105
ENSSSCG00000003828		-1.10032	0.32325	0.0426667	3.61106	3.28182
ENSSSCG00000009777	KMT5A	1.39514	0.32325	0.0427449	9.29079	12.9619
ENSSSCG00000021934	OTUD5	1.09752	0.32325	0.042775	7.95459	8.73033
ENSSSCG00000025209	KIAA1328	-1.1802	0.32325	0.0427848	1.22103	1.0346
ENSSSCG00000000849	HSP90B1	1.26684	0.32325	0.0428355	27.0801	34.306
ENSSSCG00000001475	LOC100155600	1.16527	0.32325	0.0428626	5.94608	6.92877
ENSSSCG00000007800	37135	-1.53175	0.32325	0.0428926	0.422985	0.276145
ENSSSCG00000027030	BDKRB2	1.24997	0.32325	0.0429076	0.203056	0.253814
ENSSSCG00000001732		-1.16358	0.32325	0.0429187	11.2076	9.63203
ENSSSCG00000009213	ABCG2	-1.16328	0.32325	0.0429482	1.18411	1.01791
ENSSSCG00000003216	POLD1	1.15623	0.32325	0.0429811	0.892763	1.03224
ENSSSCG00000013468	THOP1	1.07018	0.32325	0.0429826	7.19037	7.695
ENSSSCG00000007643	ZKSCAN1	1.21736	0.32325	0.043029	2.65174	3.22813
ENSSSCG00000028455	TTLL4	-1.22504	0.32325	0.0430375	1.57839	1.28844
ENSSSCG00000011397	SLC38A3	-1.19984	0.32325	0.0430673	20.703	17.2549
ENSSSCG00000023783		-1.54578	0.32325	0.043091	0.671449	0.434375
ENSSSCG00000015025	CRYAB	1.57195	0.323252	0.0431505	724.319	1138.6
ENSSSCG00000006487	CCT3	1.22976	0.323252	0.0431578	64.0834	78.8069
ENSSSCG00000012676	MBNL3	-1.38866	0.323885	0.0432757
ENSSSCG00000023806	LRRN1	-1.22192	0.324566	0.0434001	0.489902	0.400927
ENSSSCG00000017094	MARCH6	1.08803	0.324744	0.0434876	17.4844	19.0235
ENSSSCG00000030947	CU571095.1	-1.0944	0.324744	0.043493	2.14076	1.9561
ENSSSCG00000012063	DSCR3	1.17938	0.324744	0.043524	1.37314	1.61945
ENSSSCG00000014195	MAN2A1	-1.30172	0.325471	0.043655	1.75542	1.34854
ENSSSCG00000015747		-1.10861	0.325725	0.0437225	436.242	393.503
ENSSSCG00000030177	EBNA1BP2	1.17571	0.326067	0.043873	7.96448	9.3639
ENSSSCG00000015563	RGL1	-1.19346	0.326067	0.0438866	1.54713	1.29634
ENSSSCG00000017578	ITGA3	1.31098	0.326067	0.0439117	0.274725	0.36016
ENSSSCG00000028872	PSMB8	-1.47299	0.326067	0.0439295	4.86554	3.30316
ENSSSCG00000011435		1.19316	0.326067	0.0439933	74.67	89.093
ENSSSCG00000005614	FAM129B	1.66737	0.326067	0.0440135	2.30285	3.8397
ENSSSCG00000010993		1.25273	0.326067	0.0440333	5.03031	6.30164
ENSSSCG00000012042	ATP5O	-1.13442	0.326067	0.0442201	353.042	311.21
ENSSSCG00000009895		1.29504	0.326067	0.0442455	0.260442	0.337283
ENSSSCG00000017257		-1.32803	0.326067	0.044258	1.87185	1.40949
ENSSSCG00000003154	GYS1	-1.11608	0.326067	0.0442924	86.1753	77.2123
ENSSSCG00000025794	FBRS	1.09734	0.326067	0.0444114	4.86289	5.33623
ENSSSCG00000000068	EP300	1.12905	0.326067	0.044415	11.1853	12.6287
ENSSSCG00000023253		-1.22757	0.326067	0.0444298	0.739092	0.602077
ENSSSCG00000022630	FLYWCH2	-1.41365	0.326067	0.0444388	0.349967	0.247563
ENSSSCG00000015384	TOMM7	-1.15397	0.326067	0.0444881	159.489	138.209
ENSSSCG00000028983		1.26564	0.326067	0.0445284	2.48548	3.14573
ENSSSCG00000023140	EIF2B4	1.11671	0.326067	0.0445579	17.435	19.4698
ENSSSCG00000014051	TSPAN17	-1.1019	0.326067	0.0445922	14.8675	13.4926
ENSSSCG00000004856		1.31396	0.326067	0.044604	10.5293	13.8351
ENSSSCG00000030731	TMP-SLA-2	-1.29271	0.326067	0.0446417	148.883	115.171
ENSSSCG00000027937		1.15546	0.326067	0.0446576	2.62278	3.03052
ENSSSCG00000007962		-1.18029	0.326067	0.0446581	21.1963	17.9585
ENSSSCG00000007948		1.14498	0.326067	0.04469	5.5808	6.38992
ENSSSCG00000007617	ZNF655	1.19244	0.326067	0.0446936	2.67338	3.18785
ENSSSCG00000027933	SBK1	-1.18916	0.326067	0.044701	5.01411	4.21652
ENSSSCG00000025117	ATN1	1.12279	0.326067	0.0447068	19.1565	21.5087
ENSSSCG00000005934	TRAPPC9	1.13351	0.326067	0.0447076	3.3398	3.78569
ENSSSCG00000001394	MIC-2	-1.24676	0.32622	0.044762	1.68422	1.35088
ENSSSCG00000005731	GTF3C4	1.17224	0.326502	0.0448343	3.11866	3.65581
ENSSSCG00000013419	R3HDM4	1.08007	0.326787	0.0449071	9.34102	10.0889
ENSSSCG00000000232	ACVRL1	-1.15237	0.327182	0.0450067	1.93569	1.67974
ENSSSCG00000026318		1.56145	0.327182	0.0450288
ENSSSCG00000014325	CDC23	-1.17988	0.327608	0.0451475	3.39946	2.88119
ENSSSCG00000006375	LY9	-1.60201	0.327608	0.0451547
ENSSSCG00000023837	WFDC1	1.48807	0.328516	0.045346	0.476121	0.708502
ENSSSCG00000010059	GUCD1	1.16045	0.328516	0.0453712	14.2506	16.5371
ENSSSCG00000007531	FAM217B	-1.24324	0.328516	0.045382	1.22791	0.987673
ENSSSCG00000006194	NCOA2	1.27165	0.328516	0.0454164	1.62687	2.0688
ENSSSCG00000001487	KLHL31	-1.12988	0.328516	0.0454488	82.7971	73.2798
ENSSSCG00000004082		-1.15348	0.328573	0.0455038	10.3124	8.94021
ENSSSCG00000013592	ELAVL1	1.13823	0.328573	0.0455243	18.2178	20.736
ENSSSCG00000022410	ANKRD11	1.15328	0.32879	0.0455882	4.10433	4.73344
ENSSSCG00000010167	MAP10	-1.21068	0.328943	0.0456432	1.15154	0.951154
ENSSSCG00000012974	CFL1	1.28624	0.330028	0.0458289	16.6555	21.4229
ENSSSCG00000011764	NDUFB5	-1.17808	0.330028	0.0458617	114.581	97.2607
ENSSSCG00000006554		-1.10907	0.330108	0.0459067	28.0178	25.2624
ENSSSCG00000017164	TIMP2	1.11894	0.330193	0.0459526	38.9637	43.5983
ENSSSCG00000023793	NUPL2	-1.30206	0.330227	0.0459913	1.24506	0.956225
ENSSSCG00000012652	SASH3	-1.40428	0.330432	0.0460538	0.373121	0.265703
ENSSSCG00000002544	PPP1R13B	1.14518	0.330548	0.0461039	1.28465	1.47116
ENSSSCG00000026646	RFFL	1.16261	0.330918	0.0461896	1.98174	2.30399
ENSSSCG00000016763		-1.18631	0.331096	0.0462485	0.305267	0.257325
ENSSSCG00000010481	LGI1	-1.51942	0.33204	0.0464145
ENSSSCG00000008268	AUP1	1.07885	0.33216	0.0464655	44.7623	48.2917
ENSSSCG00000004920		1.25901	0.332229	0.0465092	4.58186	5.76859
ENSSSCG00000007463	PTGIS	1.27739	0.333201	0.0466795	5.93436	7.58047
ENSSSCG00000021572		-1.87353	0.333333	0.0467324	0.981313	0.523778
ENSSSCG00000015111	C2CD2L	1.12143	0.333593	0.0468676	2.34258	2.62704
ENSSSCG00000030637	IRGQ	1.1428	0.333593	0.0468869	5.41423	6.18738
ENSSSCG00000017990	PIK3R6	-1.44375	0.333593	0.0468883	0.421497	0.291945
ENSSSCG00000004018	MLLT4	-1.15983	0.333593	0.0469483	4.17099	3.59621
ENSSSCG00000010448	FAS	1.2471	0.333593	0.0469496	1.41422	1.76367
ENSSSCG00000026266		1.24156	0.333593	0.0470069	2.16517	2.68818
ENSSSCG00000003141	FUT1	-1.2384	0.333593	0.0470295	2.12007	1.71194
ENSSSCG00000000141	EIF3D	1.0881	0.333593	0.0470687	43.0391	46.831
ENSSSCG00000004735		1.39795	0.333593	0.0471638	0.454296	0.635082
ENSSSCG00000014387	DIAPH1	1.35263	0.333593	0.0471859	32.5728	44.0588
ENSSSCG00000011572	SEC13	1.12748	0.333593	0.0472181	18.2487	20.5751
ENSSSCG00000006078		1.20192	0.333593	0.0472709	0.44896	0.539616
ENSSSCG00000008562	SLC35F6	1.15038	0.333593	0.0472709	3.90072	4.48733
ENSSSCG00000006664	MTMR11	-1.27887	0.333593	0.0472764	1.92147	1.50247
ENSSSCG00000011346	PLXNB1	1.16143	0.333593	0.0473175	0.941009	1.09292
ENSSSCG00000015443	DLD	-1.21555	0.333593	0.0473643	85.7179	70.5178
ENSSSCG00000015731		-1.11241	0.333593	0.047398	20.1034	18.072
ENSSSCG00000015453	PDIA4	1.11283	0.333593	0.0474124	12.8078	14.2529
ENSSSCG00000017511	PLXDC1	-1.22623	0.333593	0.0474719	1.78065	1.45214
ENSSSCG00000003235	CTU1	1.20847	0.333593	0.047474	1.51223	1.82748
ENSSSCG00000029345		1.17434	0.333593	0.0475071	1.09439	1.28519
ENSSSCG00000005666	DOLK	1.13008	0.333593	0.0475237	3.15636	3.56695
ENSSSCG00000012578		1.32704	0.333783	0.0475852	0.409969	0.544047
ENSSSCG00000005720	MED27	1.13964	0.334309	0.0476979	6.45488	7.35623
ENSSSCG00000006754	AMPD1	-1.13033	0.334309	0.0477289	516.167	456.651
ENSSSCG00000003150	NUCB1	1.10113	0.334792	0.0478323	21.3616	23.5218
ENSSSCG00000015233	RPUSD4	1.16922	0.335222	0.0479608	2.20941	2.58328
ENSSSCG00000011885	FBXO40	-1.18623	0.335222	0.0479627	85.649	72.2029
ENSSSCG00000028245	TTPAL	-1.16629	0.335574	0.0481206	0.600485	0.514868
ENSSSCG00000023123		1.09393	0.335574	0.0481434	4.103	4.48841
ENSSSCG00000022944	HIST2H2BE	-1.17242	0.335574	0.0482069	25.4876	21.7393
ENSSSCG00000003269	LENG9	1.28079	0.335574	0.0482078	0.89814	1.15033
ENSSSCG00000025264	PQBP1	1.11086	0.335574	0.048274	20.1259	22.357
ENSSSCG00000030984	GYPC	-1.30275	0.335574	0.0482966	78.2666	60.0782
ENSSSCG00000007601	TECPR1	1.33147	0.335574	0.0482999	1.38305	1.84149
ENSSSCG00000020886		1.12003	0.335574	0.0483146	3.83824	4.29893
ENSSSCG00000007994	RAB11FIP3	1.1398	0.335574	0.0483842	9.83816	11.2135
ENSSSCG00000016636	TES	-1.24213	0.335574	0.0483953	1.17057	0.942385
ENSSSCG00000023749	ADM2	1.20792	0.335574	0.0484217
ENSSSCG00000013375	MYOD1	-1.38352	0.335574	0.0484272	8.93322	6.45688
ENSSSCG00000011599	GRIP2	-1.38447	0.335697	0.0484795	1.05248	0.760206
ENSSSCG00000010001	USMG5	-1.20822	0.33624	0.0486206	35.2943	29.2118
ENSSSCG00000010947	FBP2	-1.15258	0.33624	0.048661	420.092	364.48
ENSSSCG00000017139		1.10412	0.33624	0.0486774	4.34815	4.8009
ENSSSCG00000003928	PLK3	1.5098	0.33624	0.0486963	0.540571	0.816153
ENSSSCG00000001424	SKIV2L	1.07984	0.33626	0.0488023	6.48062	6.998
ENSSSCG00000002443	TC2N	-3.1251	0.33626	0.0488053
ENSSSCG00000020707	TNFRSF11B	2.01779	0.33626	0.0488239	1.77314	3.57783
ENSSSCG00000024059	VAT1	1.18606	0.33626	0.0488375	6.10025	7.23528
ENSSSCG00000010507	TLL2	2.37279	0.336589	0.0489199		0.320432
ENSSSCG00000006784	FAM212B	-1.40703	0.336795	0.0490336	3.88969	2.76447
ENSSSCG00000007315	AAR2	1.10394	0.336795	0.0490407	13.4576	14.8563
ENSSSCG00000024844	ITGB5	1.11719	0.336795	0.0490877	6.53714	7.30322
ENSSSCG00000011227		1.16511	0.336795	0.0491181	5.2343	6.09853
ENSSSCG00000009026		1.45753	0.336795	0.0491231	0.358639	0.522725
ENSSSCG00000010385		-1.16227	0.336856	0.0491949	1.25807	1.08242
ENSSSCG00000017866	TAX1BP3	1.19062	0.336856	0.0492012	7.28762	8.67677
ENSSSCG00000002525	TRAF3	1.42251	0.337322	0.049304	0.809829	1.15199
ENSSSCG00000029406		1.14035	0.337557	0.0493731	2.74281	3.12777
ENSSSCG00000011918	USF3	1.1747	0.337588	0.0494124	1.84104	2.16267
ENSSSCG00000028275	INTS5	1.09233	0.338305	0.0495887	2.59581	2.83549
ENSSSCG00000003343		1.24053	0.338305	0.0496532	4.33932	5.38303
ENSSSCG00000025067	ECE2	1.16812	0.338305	0.0496643	0.204133	0.238451
ENSSSCG00000028707		1.16358	0.338305	0.0496814	7.76675	9.03724
ENSSSCG00000025640	C9orf40	-1.15664	0.338305	0.0496913	6.53909	5.65354
ENSSSCG00000009764		1.10026	0.338382	0.0497375	2.19988	2.42045
ENSSSCG00000027085	UQCRFS1	-1.1364	0.339128	0.0499486	62.2322	54.7627

## Sheet: Table S2 - genes RNA-seq Microa
Table S2 - List of DE genes (P-value ≤ 0.05) detected simultaneously with RNA-seq (current work) and microarrays (Cánovas et al. 2010. BMC Genomics 11, 372)																						Annotation	Parametric p-value	FC				Annotation	Parametric p-value
																						AQP4	7.3e-06	2.53635	-	-2.53635133652891		AQP4	7.3e-06	-2.53635133652891
List of	Microarray		RNA-seq
common genes	Fold-change	P-value	Fold-change	P-value
MVP	-1.54427	1e-07	-1.24896	0.000815243
ZFAND2A	-1.62415	1e-06	-1.23127	0.00129641
MAFF	2.48674	1.8e-06	1.90489	0.0014851
SLC5A6	3.0935	2.3e-06	1.55484	0.021412
PRKRA	2.22393	2.9e-06	1.67301	0.0109312
TKT	1.92298	3e-06	1.3469	0.0029895
PBX3	2.11677	5e-06	1.85587	0.0188935
COL4A1	-2.53635	7.3e-06	-1.42102	0.0168234
PGM3	-1.8801	8.4e-06	-1.26257	0.00394643
PTX3	-1.52948	1.01e-05	-1.20136	0.0124312
PPARD	2.5701	3.22e-05	7.91863	0.000916694
TXNRD1	1.55249	3.84e-05	1.59316	0.0216297
BAG3	1.69553	5.14e-05	1.41994	0.0321381
ORAI1	1.39737	5.63e-05	1.34152	0.00507869
ITIH3	1.36663	5.88e-05	-1.29375	0.0376352
SNTB1	1.58714	0.0001306	1.41113	0.00113722
PPP1R3B	1.39352	0.0001434	1.24679	0.0325797
NPC2	2.32927	0.000147	3.272	0.00533325
SLC25A17	1.72159	0.0001773	2.53894	0.000100857
AQP3	1.68817	0.0001864	1.51129	0.0275536
SHISA2	1.43084	0.0002152	1.33935	0.00507485
CABLES2	-1.56166	0.0002454	-1.30172	0.043655
MLF1	-1.37272	0.0003093	-1.10993	0.0398222
AVL9	1.33448	0.0003176	1.37955	0.00524061
NPC1	1.55717	0.0003292	1.4589	0.00126959
SQRDL	1.65003	0.0003559	1.41768	0.000631877
AMPD3	1.33656	0.0003693	1.44755	0.00260421
CHCHD4	1.59574	0.0003704	1.44376	0.0139197
HSPB1	2.30311	0.0004018	1.19543	0.00438681
RXRG	1.32358	0.0005182	-1.23733	0.0195312
TLR1	1.46729	0.0005248	1.66181	0.0103668
CIDEA	-1.40964	0.0005319	-1.35598	0.00063779
ANXA2	1.32557	0.0005433	1.54337	0.0104378
SFRP1	1.56465	0.00062	1.34992	0.00582092
NQO1	1.41602	0.0006601	1.33473	0.0396129
B4GALT5	-1.48876	0.0006764	-1.33789	0.018952
TMEM38A	-1.38962	0.0007583	-1.12092	0.0139929
SCD	1.28308	0.0007875	1.24992	0.0348016
SH3GL1	1.32894	0.0013243	1.41562	0.0420706
MS4A2	1.49217	0.0013503	1.32746	0.0167366
PPP1R15A	-1.5057	0.0013637	-1.09864	0.0244557
GMPR	-1.2888	0.0015106	-1.27656	0.00429577
AQP4	-1.30078	0.001593	-1.14491	0.029105
SEC31A	-1.39286	0.0016425	-1.27486	0.00872147
CHORDC1	1.64284	0.001681	1.44839	0.0338323
HSPH1	1.67483	0.0017312	-1.45049	0.00933819
IGFBP5	-1.28529	0.0017417	1.17488	0.0355461
FAM35A	-1.50188	0.0017436	-1.25743	0.000602541
PPARG	-1.29859	0.00182	-1.24213	0.0483953
LIPE	-1.31158	0.0023015	-1.68861	0.0161719
ACACA	1.24807	0.0026146	1.2239	0.0269076
BMP1	-1.37743	0.002714	-1.1482	0.0422999
TBC1D20	1.26768	0.002728	1.78301	2.62731e-06
YWHAH	1.37561	0.0027551	1.42141	0.0150879
GPD1	1.25862	0.0029034	1.47156	0.000305392
IGF1R	1.55545	0.0031442	1.32397	0.0215097
CCDC86	1.48296	0.0031984	1.68379	0.0338366
HSPA2	1.38878	0.0034186	1.12442	0.0179722
HOXB6	1.24959	0.0034443	1.25431	0.0229038
LRP11	-1.30389	0.0035588	-1.27337	0.00479859
RETSAT	3.17351	0.003879	1.9608	0.0150179
TTC9	1.27984	0.0040092	1.27269	0.00072809
ICMT	-1.44292	0.0040618	1.22348	0.0419252
FAM73B	1.26322	0.0044085	1.15974	0.0222866
ADAMTS1	1.39008	0.0048378	1.28764	0.0261326
SH3PXD2A	1.36926	0.0052352	1.67132	0.000221563
UHRF1BP1	1.30762	0.0052474	1.35858	0.0200081
BMP5	-1.56716	0.0057811	-1.56314	0.00200538
GPM6B	-1.35623	0.0060648	-1.233	0.0167501
RAMP2	-1.44012	0.0063169	-1.28572	0.0405934
ITGB3	-1.29566	0.0063765	-1.27248	0.0019265
FOXN3	1.55119	0.0080554	1.44842	0.0180445
METRNL	1.25857	0.0080961	1.60894	0.00594594
PDGFRL	-1.36027	0.0081505	-1.28923	0.0290713
MAN2A1	1.23055	0.00848	1.29553	0.000920996
TES	1.23995	0.0098417	1.17588	0.0334415

## Sheet: Table S3 - Genes p≤0.01 Fc ≥1.5
Table S3 - Differentially expressed genes in the gluteus medius muscle of HIGH and LOW pigs (P-value ≤ 0.01 and fold-change ≥ 1.5)
Feature ID	Gene ID	Fold Change	q- value	P-value	LOW - Means	HIGH - Means
ENSSSCG00000005648	SLC27A4	1.65722	0.00427768	1.32347e-06	1.02965	1.70635
ENSSSCG00000027946	MVP	1.78301	0.00596931	2.62731e-06	14.7495	26.2984
ENSSSCG00000017232	SLC9A3R1	1.72093	0.0136108	1.26032e-05	4.84318	8.33479
ENSSSCG00000003379	KLHL21	1.78932	0.0143076	1.61135e-05	6.10568	10.925
ENSSSCG00000005935	AGO2	1.59374	0.0143076	1.76586e-05	3.33808	5.32003
ENSSSCG00000011740	SERPINI1	-1.80676	0.0172427	2.48345e-05	0.33965
ENSSSCG00000001931	GRAMD2	-1.57919	0.017613	2.73886e-05	2.74795	1.7401
ENSSSCG00000007574	SDK1	1.58118	0.017613	2.97081e-05		0.241142
ENSSSCG00000011444	NT5DC2	1.54112	0.017613	3.26081e-05	3.12407	4.81457
ENSSSCG00000007745	SUMF2	-1.53669	0.0194949	4.21141e-05	7.37961	4.80229
ENSSSCG00000000293	ITGA5	1.71614	0.0196427	4.46034e-05	4.55656	7.81971
ENSSSCG00000007133	ACSS1	1.51207	0.020879	5.18313e-05	7.24525	10.9553
ENSSSCG00000028814	SOD3	1.96651	0.020879	5.36865e-05	0.8878	1.74586
ENSSSCG00000006277	SPIDR	2.04426	0.0218673	5.90181e-05	6.93784	14.1827
ENSSSCG00000007554	ZFAND2A	2.53894	0.0288401	0.000100857	11.808	29.9798
ENSSSCG00000003105	SLC1A5	1.67243	0.0307268	0.00011694	3.21194	5.37175
ENSSSCG00000010529	SFRP5	2.03357	0.0310749	0.000131054	1.97681	4.01997
ENSSSCG00000006245	SDR16C5	3.01999	0.031497	0.000136065	0.584616	1.76553
ENSSSCG00000013579	CD209	1.95485	0.0330791	0.000149707	1.3151	2.57083
ENSSSCG00000008232	RNF181	-2.09359	0.0356537	0.000205365	20.9235	9.99409
ENSSSCG00000030165	MAFF	1.67132	0.0372487	0.000221563	12.5009	20.8931
ENSSSCG00000013303	ABTB2	1.94768	0.0504858	0.000353121	0.380771	0.741621
ENSSSCG00000002824		1.93476	0.0520807	0.000387593	1.09617	2.12084
ENSSSCG00000023044	FASN	2.06379	0.0520807	0.000391059	11.8458	24.4473
ENSSSCG00000002826	CES1	2.02829	0.05564	0.000468274	1.14111	2.31451
ENSSSCG00000012051	RUNX1	1.98909	0.0562712	0.000500929	4.15917	8.27295
ENSSSCG00000027426	BCL3	1.743	0.0562712	0.000517339	1.81513	3.16377
ENSSSCG00000030995	PRAF2	1.84138	0.0563877	0.000533595	0.927336	1.70758
ENSSSCG00000011557	CIDEC	2.45537	0.0576761	0.000563593	3.90263	9.58243
ENSSSCG00000010046	GNAZ	1.55719	0.0593529	0.000604801	0.222556	0.346563
ENSSSCG00000010253	HK1	1.5458	0.0593529	0.000636536	3.07185	4.74847
ENSSSCG00000013637	QTRT1	1.53296	0.0593529	0.000637476	1.62822	2.49599
ENSSSCG00000003951	C1orf210	-1.6571	0.0593529	0.000642026	0.272113
ENSSSCG00000029533	SEMA4G	1.52037	0.061205	0.000686211	0.440891	0.670319
ENSSSCG00000002825	CES1	2.41113	0.0616932	0.000698027	1.23538	2.97867
ENSSSCG00000017403	STAT3	1.61606	0.0624648	0.000719609	21.4184	34.6134
ENSSSCG00000017168	SEPT9	1.81601	0.0649845	0.000798736	6.10175	11.0809
ENSSSCG00000027969	AHNAK	1.60986	0.0649845	0.000802848	30.5582	49.1944
ENSSSCG00000012970	CTSW	-1.87677	0.0649845	0.000813335	0.880539	0.469177
ENSSSCG00000007208	TRIB3	2.85962	0.0670549	0.000869046	0.405623	1.15993
ENSSSCG00000011727	PTX3	7.91863	0.0678792	0.000916694	1.73734	13.7573
ENSSSCG00000029944	FASN	1.99764	0.0678792	0.000921117	5.04085	10.0698
ENSSSCG00000017767	TLCD1	1.70752	0.0721202	0.0010926	0.624721	1.06672
ENSSSCG00000013292	PRR5L	1.68668	0.0768039	0.00127031	0.428316	0.722432
ENSSSCG00000003458	EFHD2	1.57141	0.0768039	0.0013035	6.73455	10.5828
ENSSSCG00000008121	GPAT2	-1.5839	0.0782663	0.00134442	0.221349
ENSSSCG00000011451	ITIH3	1.90489	0.0838808	0.0014851	1.48161	2.82229
ENSSSCG00000010974	CNTFR	1.56558	0.0838808	0.00149304	10.2707	16.0796
ENSSSCG00000001844	PLIN1	2.22804	0.0878392	0.00161163	4.14823	9.24244
ENSSSCG00000005465	SUSD1	-1.76221	0.092706	0.00187853	1.5141	0.859205
ENSSSCG00000022797	PPP1R3B	-1.56314	0.096041	0.00200538	14.8174	9.47928
ENSSSCG00000030018	ZNF396	-1.54238	0.0988776	0.00209512
ENSSSCG00000010926	SYT2	1.83915	0.100747	0.00215545		0.290802
ENSSSCG00000016381	SNED1	1.75047	0.101535	0.00220364	0.639892	1.12011
ENSSSCG00000000362	RDH5	1.82593	0.103399	0.002276	0.350062	0.639187
ENSSSCG00000013432	MIDN	1.51609	0.106682	0.0023953	13.4306	20.3619
ENSSSCG00000021143	LIPC	-1.51899	0.110482	0.00254066	0.566942	0.373235
ENSSSCG00000024982	LITAF	1.61398	0.110482	0.00256829	3.38298	5.46007
ENSSSCG00000024108	SLC43A2	1.51322	0.111796	0.00262183	40.7055	61.5962
ENSSSCG00000014012	GFPT2	1.74526	0.114232	0.00273524	1.39369	2.43235
ENSSSCG00000008985	SOWAHB	2.01468	0.114749	0.00287769	0.646003	1.30149
ENSSSCG00000022004	SH3BP2	1.62397	0.11613	0.00293847	0.769411	1.2495
ENSSSCG00000015089	JAML	-1.52176	0.116178	0.00296361	0.433509	0.284873
ENSSSCG00000008193	ZAP70	-1.88626	0.120368	0.00312
ENSSSCG00000023038		-3.2153	0.12303	0.00325228	1.49098	0.463713
ENSSSCG00000026832	CSF1	1.61282	0.125358	0.00333961	0.918628	1.48158
ENSSSCG00000015092	CD3E	-1.70467	0.126058	0.003457	0.526159	0.308657
ENSSSCG00000000672	CLSTN3	1.58063	0.126058	0.00352683
ENSSSCG00000028056	ZFP36	1.80789	0.126383	0.00358766	44.7781	80.9536
ENSSSCG00000017472	IGFBP4	1.64542	0.127433	0.00368399	4.80962	7.91384
ENSSSCG00000003699	GREB1L	-1.52393	0.129728	0.00377627	1.27951	0.839614
ENSSSCG00000027684	TRIM63	1.6071	0.141823	0.00457237	454.794	730.901
ENSSSCG00000015522	ANGPTL1	-1.83493	0.146412	0.0050678	0.883582	0.481533
ENSSSCG00000022492	AMPD3	3.272	0.150131	0.00533325	8.23747	26.953
ENSSSCG00000028568	HSPB1	1.61101	0.154318	0.00565082	470.309	757.671
ENSSSCG00000013263	CREB3L1	1.50418	0.155883	0.00590568	1.55393	2.3374
ENSSSCG00000024482	HSPB1	1.60894	0.156234	0.00594594	470.754	757.415
ENSSSCG00000011286	KLHL40	1.8624	0.157717	0.00609888	154.689	288.092
ENSSSCG00000018047	FAM83G	1.79108	0.158909	0.00618805	0.785102	1.40618
ENSSSCG00000008217	CD8A	-2.02947	0.161013	0.00642086	0.276469
ENSSSCG00000023176	TROAP	-1.5598	0.161799	0.00654052
ENSSSCG00000013669	PIN1	-1.68385	0.167343	0.00691954	4.51635	2.68215
ENSSSCG00000011934	PLCXD2	1.75783	0.169416	0.00712725	1.00808	1.77203
ENSSSCG00000009314	FLT3	-1.79245	0.171829	0.0073603
ENSSSCG00000012277	TIMP1	5.34588	0.174176	0.00764484	6.29028	33.6271
ENSSSCG00000000641	KLRK1	-2.07077	0.174176	0.00764997	0.631919	0.305161
ENSSSCG00000006416	ACKR1	1.59306	0.174623	0.00768757	5.10608	8.13428
ENSSSCG00000012844	SLC25A22	1.50571	0.174809	0.00790855	1.57895	2.37744
ENSSSCG00000013735	JUNB	1.71823	0.179656	0.0083157	22.8744	39.3036
ENSSSCG00000013144	MPEG1	-1.54207	0.181018	0.00847184	0.948251	0.61492
ENSSSCG00000021651	SCN2B	-1.94874	0.183482	0.00866537
ENSSSCG00000030369	KIAA1522	1.55193	0.184348	0.00886532	0.307044	0.47651
ENSSSCG00000024344	CCR5	-1.8238	0.185522	0.00918701	0.396304	0.217296
ENSSSCG00000004092		1.57764	0.185522	0.00919159	0.304002	0.479605
ENSSSCG00000002866	CEBPA	1.64141	0.18605	0.0092975	0.714014	1.17199
ENSSSCG00000010479	RBP4	1.68748	0.186067	0.00941576	0.860618	1.45228

## Sheet: Table S4 - Pathways IPA
Table S4 - Enriched pathways identified by IPA when using the data set of 96 differentially expressed genes (P-value ≤ 0.01 and fold-change ≥ 1.5). Ratio: number of DE genes in a pathway divided by the number of genes comprised in the same pathway.
Ingenuity Canonical Pathways	-log(P-value)	Ratio	Nodes
Acute Myeloid Leukemia Signaling	3.22	4/91	CEBPA, FLT3, RUNX1, STAT3
Hematopoiesis from Pluripotent Stem Cells	2.98	3/47	CD3E, CD8E, CSF1
Primary Immunodeficiency Signaling	2.96	3/48	CD3E, CD8E, ZAP70
Hepatic Fibrosis / Hepatic Stellate Cell Activation	2.12	4/183	CCR5, CSF1, IGFBP4, TIMP1
TR/RXR Activation	2.08	3/98	BCL3, FASN, SYT2
Palmitate Biosynthesis I (Animals)	2.07	1/2	FASN
Fatty Acid Biosynthesis Initiation II	2.07	1/2	FASN
CTLA4 Signaling in Cytotoxic T Lymphocytes	2.07	3/99	CD3E, CD8A, ZAP70
Retinoate Biosynthesis I	2.04	2/34	RDH5, SDR16C5
Stearate Biosynthesis I (Animals)	2.02	2/35	FASN, SLC27A4
T Cell Receptor Signaling	1.95	1/109	CD3E, CD8A, ZAP70
Retinol Biosynthesis	1.9	2/40	CES1, LIPC
Natural Killer Cell Signaling	1.82	2/122	KLRK1, SH3BP2, ZAP70
IL-9 Signaling	1.81	2/45	BCL3, STAT3
Triacylglycerol Degradation	1.81	2/45	CES1, LIPC
FXR/RXR Activation	1.78	3/126	FASN, LIPC, RBP4
Acetate Conversion to Acetyl-CoA	1.77	1/4	ACSS1
Phospholipase C Signaling	1.74	4/237	AHNAK, CD3E, ITGA5, ZAP70
Trehalose Degradation II (Trehalase)	1.68	1/5	HK1
UDP-N-acetyl-D-glucosamine Biosynthesis II	1.6	1/6	GFPT2
CNTF Signaling	1.53	2/63	CNTFR, STAT3
PCP pathway	1.53	2/63	HSPB1, JUNB
Calcium-induced T Lymphocyte Apoptosis	1.5	2/66	CD3E, ZAP70
Superoxide Radicals Degradation	1.47	1/8	SOD8
IL-10 Signaling	1.47	2/68	CCR5, STAT3
CCR5 Signaling in Macrophages	1.46	2/69	CCR5, CD3E
Acute Phase Response Signaling	1.46	3/169	ITIH3, RBP4, STAT3
Tec Kinase Signaling	1.45	3/170	GNAZ, ITGA5, STAT3
Pathogenesis of Multiple Sclerosis	1.43	1/9	CCR5
GDP-glucose Biosynthesis	1.42	1/9	HK1
Ephrin Receptor Signaling	1.42	3/174	GNAZ, ITGA5, STAT3
GM-CSF Signaling	1.42	2/73	RUNX1, STAT3
TREM1 Signaling	1.39	2/75	ITGA5, STAT3
Glucose and Glucose-1-phosphate Degradation	1.38	1/10	HK1
Role of Macrophages, Fibroblasts and Endothelial Cells in Rheumatoid Arthritis	1.37	4/309	CEBPA, CSFA1, SFRP5, STAT3
Role of NFAT in Regulation of the Immune Response	1.36	3/185	CD3E, GNAZ, ZAP70
Regulation of IL-2 Expression in Activated and Anergic T Lymphocytes	1.35	2/79	CD3E, ZAP70
UDP-N-acetyl-D-galactosamine Biosynthesis II	1.34	1/11	HK1
Growth Hormone Signaling	1.33	2/81	CEBPA, STAT3
Macropinocytosis Signaling	1.33	2/81	CSF1, ITGA5
RAR Activation	1.33	3/190	RBP4, RDH5, SDR16C5
NRF2-mediated Oxidative Stress Response	1.31	3/193	JUNB, MAFF, SOD3
Hematopoiesis from Multipotente Stem Cells	1.3	1/12	CSF1, ITGA5
FLT3 Signaling in Hematopoietic Progenitor Cells	1.3	2/85	FLT3, STAT3

## Sheet: Table S5 - Pathways Reactome
Table S5 - Pathways identified by Reactome as enriched in differentially expressed genes (P-value ≤ 0.01 and fold-change ≥ 1.5)
GeneSet	Ratio	P-value	Q-value	Nodes
Hematopoietic cell lineage(K)	5/87	3.5038e-07	5.9915e-05	CD8A, FLT3, CD3E, CSF1, ITGA5
Acute myeloid leukemia(K)	4/57	2.7889e-06	0.00023706	CEBPA, FLT3, STAT3, RUNX1
Primary immunodeficiency(K)	3/36	3.4349e-05	0.0019579	CD8A, CD3E, ZAP70
IL6-mediated signaling events(N)	3/47	7.5516e-05	0.0031717	JUNB, STAT3, TIMP1
TCR signaling in naive CD8+ T cells(N)	3/54	0.00011365	0.0038642	CD8A, CD3E, ZAP70
IL12-mediated signaling events(N)	3/61	0.00016257	0.0044912	CD8A, CD3E, STAT3
Downstream signaling in naive CD8+ T cells(N)	3/64	0.00018713	0.0044912	CD8A, CD3E, JUNB
TCR signaling in naive CD4+ T cells(N)	3/67	0.00021399	0.0044938	CD3E, ZAP70, SH3BP2
CXCR4-mediated signaling events(N)	3/80	0.00035911	0.006823	GNAZ, CD3E, STAT3
T cell receptor signaling pathway(K)	3/104	0.00076837	0.0131	CD8A, CD3E, ZAP70
TNF signaling pathway(K)	3/110	0.00090318	0.0135	CSF1, JUNB, BCL3
IL12 signaling mediated by STAT4(N)	2/31	0.0013648	0.0191	CD3E, STAT3
Signaling events mediated by TCPTP(N)	2/35	0.0017325	0.022	CSF1, STAT3
IL23-mediated signaling events(N)	2/36	0.001831	0.022	CD3E, STAT3
Transcriptional misregulation in cancer(K)	3/179	0.0036069	0.0376	CEBPA, FLT3, RUNX1
Signaling events mediated by PTP1B(N)	2/52	0.003757	0.0376	CSF1, STAT3
Pathways in cancer(K)	4/397	0.0045075	0.0451	CEBPA, FLT3, STAT3, RUNX1
Costimulation by the CD28 family(R)	2/63	0.0054518	0.0491	CD3E, TRIB3
AP-1 transcription factor network(N)	2/70	0.0066818	0.0601	JUNB, TIMP1
T cell activation(P)	2/81	0.0088451	0.0708	CD3E, ZAP70
HIF-1 signaling pathway(K)	2/103	0.014	0.0974	STAT3, TIMP1
S1P5 pathway(N)	1/8	0.014	0.0974	GNAZ
Insulin resistance(K)	2/109	0.0156	0.0974	TRIB3, STAT3
TCR signaling(R)	2/120	0.0186	0.0974	CD3E, ZAP70
lck and fyn tyrosine kinases in initiation of tcr activation(B)	1/11	0.0192	0.0974	CD3E
Osteoclast differentiation(K)	2/131	0.022	0.0974	CSF1, JUNB
Measles(K)	2/134	0.0229	0.0974	CD3E, STAT3
Natural killer cell mediated cytotoxicity(K)	2/134	0.0229	0.0974	ZAP70, SH3BP2
Atypical NF-kappaB pathway(N)	1/14	0.0244	0.0974	BCL3
Stress induction of hsp regulation(B)	1/14	0.0244	0.0974	HSPB1
Oxidative stress induced gene expression via nrf2(B)	1/14	0.0244	0.0974	MAFF
S1P4 pathway(N)	1/14	0.0244	0.0974	GNAZ
Downregulated of mta-3 in er-negative breast tumors(B)	1/18	0.0313	0.0974	HSPB1
Mets affect on macrophage differentiation(B)	1/18	0.0313	0.0974	CSF1
Gata3 participate in activating the th2 cytokine genes expression(B)	1/18	0.0313	0.0974	JUNB
S1P1 pathway(N)	1/19	0.033	0.0974	GNAZ
The co-stimulatory signal during t-cell activation(B)	1/20	0.0347	0.0974	CD3E
Sphingosine 1-phosphate (S1P) pathway(N)	1/21	0.0364	0.0974	GNAZ
p38 signaling mediated by MAPKAP kinases(N)	1/21	0.0364	0.0974	HSPB1
Growth hormone receptor signaling(R)	1/24	0.0415	0.0974	STAT3
Role of mef2d in t-cell apoptosis(B)	1/25	0.0432	0.0974	CD3E
S1P3 pathway(N)	1/25	0.0432	0.0974	GNAZ
Nongenotropic Androgen signaling(N)	1/25	0.0432	0.0974	GNAZ
VEGFR3 signaling in lymphatic endothelium(N)	1/25	0.0432	0.0974	ITGA5
S1P2 pathway(N)	1/26	0.0448	0.0974	GNAZ
IL27-mediated signaling events(N)	1/26	0.0448	0.0974	STAT3
Calcium signaling in the CD4+ TCR pathway(N)	1/27	0.0465	0.0974	JUNB
Epstein-Barr virus infection(K)	2/200	0.0477	0.0974	STAT3, HSPB1
Proteoglycans in cancer(K)	2/203	0.049	0.0974	STAT3, ITGA5
EGF receptor (ErbB1) signaling pathway(N)	1/29	0.0499	0.0974	STAT3
Hepatitis B(K)	1/146	0.2283	0.2283	STAT3
																															1	229	0.0243358	48887	Homo sapiens	HK1 HK1		R-HSA-70420

## Sheet: Table S6 - Networks
Table S6: Regulatory networks of genes that are differentially expressed (P-value ≤ 0.01 and fold-change ≥ 1.5) in HIGH and LOW pigs
Top Diseases and Functions	Molecules DE in the Network	Score	Focus Molecules
Cardiovascular Disease, Cardiovascular System Development and Function, Organismal Injury and Abnormalities	ANGTL1, BLC3, CD209, CREB3L1, CSF1, GFPT2, HK1, ITGA5, JUNB, KLHL21, MAFF, MPEG1, MVP, PIN1, SEPT9, SL9A3R1, TIMP1, TRIB3	36	18
Hereditary Disorder, Immunological Disease, Organismal Injury and Abnormalities	CD3E, CD8A, CES1, CIDEC, EFHD2, FASN, GNAZ, IGFBP4, KLRC4-KLRK1/KLRK1, LIPC, LITAF, PTX3, RBP4, SH3BP2, ZAP70	31	15
Cell-To-Cell Signaling and Interaction, Small Molecule Biochemistry, Cell Death and Survival	ABTB2, AMPD3, CLSTN3, FAM83G, GREB1L, QTRT1, RNF181, SDK1, SEMA4G, SLC43A2, SNED1, SYT2, ZNF396	24	13
Cellular Development, Cellular Growth and Proliferation, Hematological System Development and Function	CCR5, CNTFR, CTSW, FLT3, HSPB1, PRAF2, PRR5L, RUNX1, SOD3, STAT3, ZFAND2A, ZFP36	22	12
Cell Cycle, Cell-To-Cell Signaling and Interation, Cellular Growth and Proliferation	ACKR1, ACSS1, AHNAK, ITIH3, JAML, KIAA1522, KLHL40, PP1R3B, PTX3, SCN2B, SLC25A22, SPIDR	22	12
Tissue Development, Hematological System Development and Function, Hematopoiesis	AGO2, CEBPA, MIDN, RDH5, SERPINI1, SFRP5, SLC27A4, TRIMP63	13	8
Cellular Function nd Maintenance, Inflammatory Responder, Organismal Injury and Abnormalities	NT5DC2, SLC1A5, SUMF2, SUSD1, TROAP	7	5
Behavior, Cancer, Cardiovascular Disease	PLCXD2	2	1
Lipids Metabolism, Small Molecule Biochemistry, Cancer	GPAT2	2	1
Developmental Disorder, Hereditary Disorder, Neurogical Disease	TLCD1	2	1
Connective Tissue Development and Function, Lymphoid Tissue Structure and Development, Skeletal and Muscular System Development and Function	SDR16C5	2	1

## Sheet: Table S7 - Non-coding 
Tabla S7 - Non-coding transcripts expressed in the gluteus medius muscle of HIGH and LOW pigs.
The fold-change cannot be calculated when either LOW or HIGH means are equal to zero
Feature ID	Gene ID	Size	Fold-change	P-value	LOW - Means	HIGH - Means	Transcript type
ENSSSCG00000031004	CH242-227G20.3	1833	-1.44291	0.00245739	1879.03	1302.25	lincRNA
ENSSSCG00000031028	CH242-15C8.2	1495	-1.33832	0.0136989	1987.17	1484.83	lincRNA
ENSSSCG00000015579	PTGS2	3601	-1.47139	0.0164729	36.2927	24.6656	processed_transcript
ENSSSCG00000030904	CU468594.10	1083	-1.48847	0.0252807	1058.89	711.391	non_coding
ENSSSCG00000001227	TMP-SLA-3	1767	-1.31152	0.0262618	32900.1	25085.4	processed_transcript
ENSSSCG00000030767	TMP-SLA-5	1147	-1.29108	0.0270755	10275.6	7958.96	processed_transcript
ENSSSCG00000015549	RNASEL	2716	-1.87322	0.0279484	21.055	11.24	processed_transcript
ENSSSCG00000018090		70	-2.05496	0.0362597	1850.59	900.544	Mt_tRNA
ENSSSCG00000001397	TMP-CH242-74M17.4	1726	-1.27423	0.0380221	11706	9186.74	processed_transcript
ENSSSCG00000001227	TMP-SLA-3	1700	-1.29946	0.0430244	3777.12	2906.7	processed_transcript
ENSSSCG00000004334	MAP3K7	2818	-1.72147	0.0443953	326.6	189.722	processed_transcript
ENSSSCG00000015897	IFIH1	3720	-1.6019	0.0464095	168.627	105.267	processed_transcript
ENSSSCG00000030790	TMP-CH242-74M17.6	309	-1.25065	0.052167	25040.7	20022.2	processed_transcript
ENSSSCG00000030936	CH242-154K8.2	392	-1.47652	0.0540767	531.813	360.181	processed_transcript
ENSSSCG00000031041	CU466547.1	347	1.33673	0.0568614	403.447	539.298	processed_transcript
ENSSSCG00000031015	CH242-33O21.2	2138	-1.26749	0.05956	1071.44	845.319	lincRNA
ENSSSCG00000030846	CH242-358M12.6	474	-1.17434	0.0639945	6460.16	5501.1	antisense
ENSSSCG00000030923	SBAB-554F3.8	585	-1.26487	0.0683615	321.55	254.215	processed_transcript
ENSSSCG00000030892	CU302278.1	431	-1.22756	0.0739955	1228.62	1000.86	lincRNA
ENSSSCG00000031025	CH242-236E18.2	541	-1.43666	0.0886815	100.896	70.2293	lincRNA
ENSSSCG00000008841	PDGFRA	2859	-1.31339	0.0950426	115.167	87.6871	processed_transcript
ENSSSCG00000030844	CH242-100L3.3	766	-1.25341	0.09866	7239.06	5775.51	processed_transcript
ENSSSCG00000030916	CH242-136A20.1	1238	-1.26057	0.099245	588.776	467.073	lincRNA
ENSSSCG00000001727	TNFRSF21	3489	-1.35908	0.0994166	638.393	469.723	processed_transcript
ENSSSCG00000001228	TMP-CH242-74M17.5	1303	-1.24395	0.101019	3941.47	3168.52	processed_transcript
ENSSSCG00000010709	PLEKHG2	3630	-1.63189	0.11427	22.3981	13.7253	processed_transcript
ENSSSCG00000024809	CLCN4	4337	-1.86669	0.114617	203.809	109.182	processed_transcript
ENSSSCG00000018079		67	-1.24029	0.130631	70343.4	56715.5	Mt_tRNA
ENSSSCG00000030758	DEFB-104L	564	-1.34398	0.136877	313.998	233.633	processed_transcript
ENSSSCG00000001227	TMP-SLA-3	1733	-1.78542	0.153654	256.54	143.686	processed_transcript
ENSSSCG00000030773	CH242-77E21.3	631	-1.29117	0.17429	941.24	728.983	non_coding
ENSSSCG00000026838	IFN-ALPHA-8	901	-1.47231	0.178047	173.66	117.951	processed_transcript
ENSSSCG00000030935	CU302278.4	778	-1.12635	0.17959	25168.4	22345.1	lincRNA
ENSSSCG00000004334	MAP3K7	1740	-1.22778	0.199552	1302.05	1060.49	processed_transcript
ENSSSCG00000030939	CH242-124P4.2	453	-1.13358	0.204488	13371	11795.4	processed_transcript
ENSSSCG00000007280	ITCH	3517	-1.32343	0.209428	1707.52	1290.22	processed_transcript
ENSSSCG00000004600	CH242-58J12.2	997	-1.40579	0.209646	54.1985	38.5539	processed_transcript
ENSSSCG00000004943	MAP2K1	1423	-1.15634	0.211575	8488.64	7340.93	processed_transcript
ENSSSCG00000001396	SLA-8	1305	-1.30495	0.214194	1614.73	1237.39	processed_transcript
ENSSSCG00000018096		64	-1.65427	0.215129	5814.49	3514.84	Mt_tRNA
ENSSSCG00000020977	SH3BGRL	627	-1.16627	0.235928	1747.69	1498.53	processed_transcript
ENSSSCG00000001241	ZFP57	1830	-1.57547	0.253777	138.009	87.5986	processed_transcript
ENSSSCG00000020977	SH3BGRL	352	-1.74282	0.257969	464.655	266.612	processed_transcript
ENSSSCG00000020462	SCARNA13	276	-1.36263	0.27509	248.382	182.281	snoRNA
ENSSSCG00000030436		96	-1.11743	0.288781	26464.6	23683.6	miRNA
ENSSSCG00000030729	CU468856.1	208	-1.04022	0.295107	2320.51	2230.78	lincRNA
ENSSSCG00000004600	CH242-58J12.2	5982	-1.15304	0.310777	1436.9	1246.19	processed_transcript
ENSSSCG00000004334	MAP3K7	2737	-1.2271	0.315959	451.301	367.778	processed_transcript
ENSSSCG00000010709	PLEKHG2	4268	-1.25158	0.319934	186.191	148.764	processed_transcript
ENSSSCG00000026919	snoU89	255	1.18905	0.335568	351.628	418.104	snoRNA
ENSSSCG00000004334	MAP3K7	1821	-1.53104	0.337482	140.725	91.9144	processed_transcript
ENSSSCG00000003617	TXLNA	1367	1.45104	0.337973	437.515	634.853	processed_transcript
ENSSSCG00000012298	CACNA1F	6038	-1.12758	0.345313	2486.42	2205.1	processed_transcript
ENSSSCG00000010709	PLEKHG2	4062	-1.39307	0.34568	18.6429	13.3826	processed_transcript
ENSSSCG00000030871	CU582909.1	1382	-1.03766	0.358513	91730	88401.2	processed_transcript
ENSSSCG00000030942	CR956640.5	561	-1.02037	0.367743	5460.69	5351.67	processed_transcript
ENSSSCG00000015579	PTGS2	3755	1.04805	0.376823	130.25	136.509	processed_transcript
ENSSSCG00000001397	TMP-CH242-74M17.4	1092	-1.71274	0.389546	564.798	329.762	processed_transcript
ENSSSCG00000030902	CH242-68L18.2	591	-1.11134	0.396947	140.879	126.765	non_coding
ENSSSCG00000008841	PDGFRA	3035	-1.24921	0.404987	190.745	152.693	processed_transcript
ENSSSCG00000030894	CH242-168N3.3	717	-1.02939	0.418423	138.104	134.162	antisense
ENSSSCG00000001727	TNFRSF21	2943	1.00265	0.426022	898.773	901.151	processed_transcript
ENSSSCG00000024809	CLCN4	4583	-1.13364	0.435281	1686.22	1487.43	processed_transcript
ENSSSCG00000010709	PLEKHG2	4086	-1.38458	0.438287	16.9851	12.2673	processed_transcript
ENSSSCG00000001396	SLA-8	559	-1.40819	0.44017	202.114	143.527	processed_transcript
ENSSSCG00000001727	TNFRSF21	3109	-1.30159	0.444241	166.79	128.143	processed_transcript
ENSSSCG00000018068		70	-1.31609	0.448417	1879.47	1428.07	Mt_tRNA
ENSSSCG00000031025	CH242-236E18.2	963	1.0142	0.459923	719.292	729.503	lincRNA
ENSSSCG00000020439	RNaseP_nuc	328	1.24545	0.479965	389.88	485.574	misc_RNA
ENSSSCG00000015375	ITGB8	2176	-1.31577	0.508883	67.9853	51.6696	processed_transcript
ENSSSCG00000018627		101	1.31009	0.513721	11011	14425.4	miRNA
ENSSSCG00000017791	SSH2	9032	-1.0607	0.518295	7001.86	6601.16	processed_transcript
ENSSSCG00000018076		71	-1.39326	0.522087	205030	147159	Mt_tRNA
ENSSSCG00000019418	SNORA4	142	1.14088	0.52854	570.216	650.55	snoRNA
ENSSSCG00000005968	CU463271.1	580	-1.12111	0.529277	779.678	695.45	processed_transcript
ENSSSCG00000030777	SBAB-548A10.9	406	-1.1545	0.533405	160.496	139.018	processed_transcript
ENSSSCG00000017640	RNF43	4381	-1.07189	0.540874	107.367	100.166	processed_transcript
ENSSSCG00000016341	TRAF3IP1	1062	-1.11811	0.545027	347.329	310.639	processed_transcript
ENSSSCG00000019898	U3	215	1.04968	0.554812	712.37	747.759	snoRNA
ENSSSCG00000003617	TXLNA	4812	-1.11728	0.590927	1561.17	1397.3	processed_transcript
ENSSSCG00000018093		69	-1.53455	0.592538	18109.3	11801	Mt_tRNA
ENSSSCG00000022489	SNORA73	204	1.17196	0.618111	396.417	464.586	snoRNA
ENSSSCG00000024809	CLCN4	753	-1.07507	0.623581	519.816	483.52	processed_transcript
ENSSSCG00000027405	U2	191	-1.15441	0.629487	959.02	830.742	snRNA
ENSSSCG00000004334	MAP3K7	1295	1.02398	0.650882	1173.52	1201.66	processed_transcript
ENSSSCG00000017092	GPX3	1582	1.13586	0.652933	15730	17867.1	processed_transcript
ENSSSCG00000030555		94	1.12486	0.655608	1515.98	1705.27	miRNA
ENSSSCG00000018734		101	-1.16495	0.668283	2095	1798.36	miRNA
ENSSSCG00000030765	CU302278.6	315	-1.00534	0.669061	524.891	522.103	lincRNA
ENSSSCG00000012108	WWC3	4004	-1.06173	0.695755	333.356	313.973	processed_transcript
ENSSSCG00000025045		81	1.40994	0.700381	5614.99	7916.81	miRNA
ENSSSCG00000030847	CU302278.3	416	1.12112	0.70598	1857.64	2082.64	lincRNA
ENSSSCG00000030836	CU302278.8	309	1.11492	0.74039	33352	37184.8	lincRNA
ENSSSCG00000028532		120	1.04088	0.744979	1951.88	2031.67	miRNA
ENSSSCG00000018061		960	1.06461	0.746906	120366	128143	Mt_rRNA
ENSSSCG00000007146	SIGLEC1	7378	1.11032	0.747095	1471.64	1633.99	processed_transcript
ENSSSCG00000015375	ITGB8	2708	1.12967	0.752563	109.219	123.381	processed_transcript
ENSSSCG00000029839	Metazoa_SRP	297	1.79283	0.767151	5423.85	9724.04	misc_RNA
ENSSSCG00000029605	Metazoa_SRP	297	2.91316	0.774433	2443.35	7117.88	misc_RNA
ENSSSCG00000030905	CH242-300K12.1	885	1.13903	0.780796	791.664	901.725	processed_transcript
ENSSSCG00000025304	U3	215	-1.02798	0.786299	763.3	742.522	snoRNA
ENSSSCG00000026828	SNORA64	135	-1.04306	0.78736	404.276	387.588	snoRNA
ENSSSCG00000024699	Metazoa_SRP	297	1.76095	0.804375	5560.66	9792.04	misc_RNA
ENSSSCG00000007280	ITCH	2776	1.0942	0.809244	2008.66	2197.89	processed_transcript
ENSSSCG00000012298	CACNA1F	5958	1.01583	0.814807	41.8169	42.479	processed_transcript
ENSSSCG00000020303	7SK	374	1.1093	0.817666	99545.9	110426	misc_RNA
ENSSSCG00000020149	5_8S_rRNA	153	1.22947	0.818589	111115	136612	rRNA
ENSSSCG00000018063		1571	1.09257	0.822559	137852	150613	Mt_rRNA
ENSSSCG00000006687	ITGA10	7984	1.13215	0.826869	2122.51	2403	processed_transcript
ENSSSCG00000030804	CU302278.5	456	1.13963	0.835501	15999.6	18233.6	lincRNA
ENSSSCG00000031014	CU468856.2	948	1.11478	0.835843	10413.1	11608.3	lincRNA
ENSSSCG00000008496	EIF2AK2	2281	1.119	0.839814	5840.52	6535.56	processed_transcript
ENSSSCG00000024031		81	1.12978	0.843126	4660.49	5265.34	miRNA
ENSSSCG00000024971		81	1.24149	0.846067	11726.5	14558.3	miRNA
ENSSSCG00000017791	SSH2	4168	-1.01714	0.846932	17.5774	17.2811	processed_transcript
ENSSSCG00000030992	CU302278.2	317	1.11074	0.857449	69121.2	76775.7	lincRNA
ENSSSCG00000030945	CH242-37G9.1	722	1.2811	0.86398	928.025	1188.9	lincRNA
ENSSSCG00000020552		85	1.01138	0.874795	2118.74	2142.86	miRNA
ENSSSCG00000019556	7SK	331	1.37055	0.896477	2079.05	2849.44	misc_RNA
ENSSSCG00000029543	SNORA3	129	1.08231	0.897168	372.004	402.625	snoRNA
ENSSSCG00000020580	SNORA81	178	1.05208	0.914082	742.218	780.875	snoRNA
ENSSSCG00000007280	ITCH	1556	1.15201	0.92118	4095.26	4717.8	processed_transcript
ENSSSCG00000029845		81	1.29141	0.932693	5111.57	6601.12	miRNA
ENSSSCG00000012108	WWC3	3272	-1.07445	0.949758	348.395	324.253	processed_transcript
ENSSSCG00000018072		75	-1.219	0.961005	2941.91	2413.39	Mt_tRNA
ENSSSCG00000029942		81	1.19489	0.963961	8587.86	10261.6	miRNA
ENSSSCG00000030931	CU302278.9	746	1.02543	0.969932	175.414	179.874	lincRNA
ENSSSCG00000001396	SLA-8	1098	1.18922	0.982325	1644.34	1955.47	processed_transcript
ENSSSCG00000029244		81	1.28755	0.993828	6524.34	8400.43	miRNA
ENSSSCG00000026444		80	1.29551	1	5216.66	6758.22	miRNA
ENSSSCG00000028311		81	1.31222	1	4384.79	5753.81	miRNA
ENSSSCG00000028868		80	1.27722	1	3998.02	5106.35	miRNA
ENSSSCG00000023506		81	1.31649	1	3687.08	4853.99	miRNA
ENSSSCG00000022854		81	1.30562	1	3488.72	4554.95	miRNA
ENSSSCG00000026400		81	1.22551	1	3595.13	4405.87	miRNA
ENSSSCG00000026567		81	1.1435	1	3653.08	4177.3	miRNA
ENSSSCG00000028984		81	1.28665	1	2709.77	3486.52	miRNA
ENSSSCG00000024038		80	1.27907	1	2633.92	3368.98	miRNA
ENSSSCG00000025512		81	1.27421	1	2624.37	3344	miRNA
ENSSSCG00000023964		81	1.25685	1	2430.98	3055.37	miRNA
ENSSSCG00000018073		66	-1.18869	1	2978.4	2505.62	Mt_tRNA
ENSSSCG00000028775		81	1.29297	1	1533.24	1982.43	miRNA
ENSSSCG00000019890	7SK	329	1.2228	1	1434.7	1754.35	misc_RNA
ENSSSCG00000023555		81	1.25449	1	1296.57	1626.54	miRNA
ENSSSCG00000024104		78	-2.186	1	3438.11	1572.78	miRNA
ENSSSCG00000024538		81	1.11378	1	1400.81	1560.2	miRNA
ENSSSCG00000023168		81	1.4174	1	1087.6	1541.56	miRNA
ENSSSCG00000020874		80	1.3453	1	1129.76	1519.86	miRNA
ENSSSCG00000026685	5S_rRNA	138	1.30574	1	1092.96	1427.12	rRNA
ENSSSCG00000021470		80	1.2776	1	1104.96	1411.69	miRNA
ENSSSCG00000026508		81	1.36183	1	990.007	1348.22	miRNA
ENSSSCG00000025509		94	1.10042	1	1194.36	1314.3	miRNA
ENSSSCG00000023645		81	1.50031	1	690.136	1035.42	miRNA
ENSSSCG00000018519	U6	107	-1.40598	1	1422.88	1012.02	snRNA
ENSSSCG00000028209		81	1.17747	1	857.646	1009.86	miRNA
ENSSSCG00000018064		75	-1.88905	1	1892.98	1002.08	Mt_tRNA
ENSSSCG00000026735		83	1.03515	1	948.094	981.422	miRNA
ENSSSCG00000027297	SNORD14	87	1.33435	1	663.828	885.778	snoRNA
ENSSSCG00000026621		81	1.20713	1	698.277	842.913	miRNA
ENSSSCG00000024515	SNORD14	87	1.39731	1	585.673	818.367	snoRNA
ENSSSCG00000027624	SNORD14	86	1.24002	1	649.074	804.865	snoRNA
ENSSSCG00000023466	SNORD14	86	1.28972	1	612.79	790.329	snoRNA
ENSSSCG00000021356		57	1.41739	1	555.179	786.907	miRNA
ENSSSCG00000028857		81	1.322	1	589.048	778.721	miRNA
ENSSSCG00000019474	5S_rRNA	118	1.72845	1	435.377	752.527	rRNA
ENSSSCG00000029318		81	1.47481	1	508.827	750.424	miRNA
ENSSSCG00000024608		81	1.31954	1	567.099	748.307	miRNA
ENSSSCG00000025155	U6	139	1.1102	1	655.411	727.641	snRNA
ENSSSCG00000029693	Metazoa_SRP	287	4.34371	1	164.344	713.862	misc_RNA
ENSSSCG00000023394		81	1.13473	1	594.86	675.007	miRNA
ENSSSCG00000018095		68	-1.50245	1	938.067	624.358	Mt_tRNA
ENSSSCG00000022653		99	1.08987	1	572.534	623.987	miRNA
ENSSSCG00000019760		92	1.49836	1	409.955	614.259	miRNA
ENSSSCG00000029540	Metazoa_SRP	297	3.79223	1	159.378	604.399	misc_RNA
ENSSSCG00000029276		99	-1.1814	1	701.402	593.702	miRNA
ENSSSCG00000025779		81	1.20261	1	475.763	572.159	miRNA
ENSSSCG00000026911		81	1.20198	1	474.655	570.526	miRNA
ENSSSCG00000030471		81	1.25205	1	449.31	562.559	miRNA
ENSSSCG00000023564	SNORD14	84	1.25765	1	438.376	551.324	snoRNA
ENSSSCG00000024733	SNORD14	84	1.35009	1	404.128	545.609	snoRNA
ENSSSCG00000019309	SNORA63	131	1.25397	1	428.984	537.934	snoRNA
ENSSSCG00000020533	SNORA2	139	1.05439	1	507.129	534.711	snoRNA
ENSSSCG00000018088		69	-2.08181	1	1108.69	532.562	Mt_tRNA
ENSSSCG00000025628		81	1.55446	1	338.594	526.33	miRNA
ENSSSCG00000024997		83	-1.05578	1	551.026	521.913	miRNA
ENSSSCG00000021643		82	1.33287	1	387.347	516.285	miRNA
ENSSSCG00000024037		80	1.40809	1	345.003	485.794	miRNA
ENSSSCG00000024436		81	1.24908	1	381.931	477.061	miRNA
ENSSSCG00000027233	SNORA11	128	1.0689	1	440.098	470.42	snoRNA
ENSSSCG00000026111		87	-1.50829	1	653.95	433.569	miRNA
ENSSSCG00000018172	SNORA63	127	1.00812	1	405.064	408.352	snoRNA
ENSSSCG00000023734		81	1.1255	1	360.129	405.325	miRNA
ENSSSCG00000022793	SNORA3	129	1.19272	1	331.644	395.557	snoRNA
ENSSSCG00000021921	SNORA70	135	1.13646	1	346.417	393.688	snoRNA
ENSSSCG00000025162		69	1.21981	1	317.529	387.326	miRNA
ENSSSCG00000019430		99	-1.05792	1	404.642	382.487	miRNA
ENSSSCG00000018225	SNORA18	131	-1.10668	1	400.873	362.228	snoRNA
ENSSSCG00000019977	SNORA32	122	-1.08876	1	390.68	358.83	snoRNA
ENSSSCG00000028335	U3	215	-1.14715	1	407.977	355.643	snoRNA
ENSSSCG00000018083		69	-1.72207	1	562.04	326.375	Mt_tRNA
ENSSSCG00000001228	TMP-CH242-74M17.5	1077	1.13042	1	288.439	326.057	processed_transcript
ENSSSCG00000030193		81	1.28811	1	250.721	322.957	miRNA
ENSSSCG00000028966	U4	141	1.65603	1	185.48	307.161	snRNA
ENSSSCG00000020938	SNORA31	128	1.02378	1	298.147	305.237	snoRNA
ENSSSCG00000024656		78	-1.02688	1	307.878	299.817	miRNA
ENSSSCG00000018085		69	-1.70748	1	504.482	295.454	Mt_tRNA
ENSSSCG00000023817		81	1.24388	1	229.071	284.938	miRNA
ENSSSCG00000025419	SNORA73	204	-1.01558	1	284.507	280.141	snoRNA
ENSSSCG00000018378	snoU13	104	1.52704	1	183.082	279.574	snoRNA
ENSSSCG00000019115		82	1.0797	1	257.492	278.013	miRNA
ENSSSCG00000018262	SNORA53	248	-1.29079	1	353.337	273.738	snoRNA
ENSSSCG00000023855	U3	215	-1.14944	1	313.745	272.955	snoRNA
ENSSSCG00000019529		85	-1.24937	1	337.663	270.266	miRNA
ENSSSCG00000018071		68	-1.34261	1	359.914	268.07	Mt_tRNA
ENSSSCG00000024853	ssc-mir-4332	106	-1.13434	1	302.241	266.446	miRNA
ENSSSCG00000018070		68	-1.17124	1	307.708	262.719	Mt_tRNA
ENSSSCG00000021003	Metazoa_SRP	295	1.33665	1	191.167	255.524	misc_RNA
ENSSSCG00000025722	SNORA71	131	1.13324	1	223.775	253.591	snoRNA
ENSSSCG00000024407		81	1.19132	1	211.402	251.849	miRNA
ENSSSCG00000020213		85	1.41207	1	177.341	250.418	miRNA
ENSSSCG00000018538	SNORA52	133	1.39142	1	178.395	248.223	snoRNA
ENSSSCG00000024852	U3	215	-1.34475	1	321.551	239.117	snoRNA
ENSSSCG00000023143	SNORD34	71	1.40314	1	170.176	238.78	snoRNA
ENSSSCG00000019918	SNORA2	132	-1.27832	1	292.977	229.19	snoRNA
ENSSSCG00000018074		66	-1.04192	1	236.405	226.893	Mt_tRNA
ENSSSCG00000019648	SNORA25	127	1.14277	1	180.103	205.816	snoRNA
ENSSSCG00000020591	7SK	281	-1.09446	1	222.21	203.031	misc_RNA
ENSSSCG00000019745		111	1.10892	1	182.484	202.36	miRNA
ENSSSCG00000018610		72	-1.14001	1	229.927	201.688	miRNA
ENSSSCG00000021172		80	1.32594	1	152.065	201.629	miRNA
ENSSSCG00000030477	SNORA61	133	-1.2952	1	260.404	201.053	snoRNA
ENSSSCG00000019842		94	1.43169	1	138.325	198.037	miRNA
ENSSSCG00000026069	Metazoa_SRP	306	3.85999	1	50.5051	194.949	misc_RNA
ENSSSCG00000023774	Metazoa_SRP	296	4.09308	1	47.2217	193.282	misc_RNA
ENSSSCG00000019944	SNORD97	141	-1.10522	1	211.85	191.682	snoRNA
ENSSSCG00000019211		83	-1.18887	1	224.636	188.95	miRNA
ENSSSCG00000018329	SNORA1	136	-1.09937	1	199.351	181.332	snoRNA
ENSSSCG00000018357	SNORA19	129	1.06797	1	166.723	178.056	snoRNA
ENSSSCG00000026157		85	1.03508	1	170.476	176.458	miRNA
ENSSSCG00000018077		68	-1.65075	1	290.309	175.865	Mt_tRNA
ENSSSCG00000025715	SNORD15	145	1.25299	1	134.432	168.443	snoRNA
ENSSSCG00000018178	SNORA40	128	1.14957	1	144.164	165.726	snoRNA
ENSSSCG00000029537		85	1.08655	1	149.361	162.287	miRNA
ENSSSCG00000025282	SNORA57	149	1.05776	1	150.892	159.607	snoRNA
ENSSSCG00000021735		91	1.52109	1	104.508	158.966	miRNA
ENSSSCG00000024906		111	1.55701	1	101.991	158.801	miRNA
ENSSSCG00000025761		83	1.05928	1	149.494	158.356	miRNA
ENSSSCG00000023687		106	1.44177	1	109.378	157.698	miRNA
ENSSSCG00000018700	RNase_MRP	258	1.23307	1	126.14	155.54	misc_RNA
ENSSSCG00000027755	SNORA64	128	1.14202	1	135.146	154.339	snoRNA
ENSSSCG00000018328		86	-3.58954	1	551.936	153.762	miRNA
ENSSSCG00000029549	SNORD22	128	1.52114	1	99.548	151.427	snoRNA
ENSSSCG00000025513	SNORD22	126	1.23829	1	122.065	151.152	snoRNA
ENSSSCG00000024195	Metazoa_SRP	295	4.42874	1	33.7058	149.274	misc_RNA
ENSSSCG00000022308		81	1.58114	1	94.2683	149.051	miRNA
ENSSSCG00000027476	SNORD12	90	2.04696	1	72.1783	147.746	snoRNA
ENSSSCG00000019656		115	1.4432	1	102.198	147.492	miRNA
ENSSSCG00000018868	SNORD87	89	1.72758	1	84.7977	146.495	snoRNA
ENSSSCG00000027145		81	1.17454	1	124.394	146.105	miRNA
ENSSSCG00000019028	SNORA2	157	-1.14666	1	166.152	144.901	snoRNA
ENSSSCG00000018402	SNORA46	137	1.06096	1	135.557	143.82	snoRNA
ENSSSCG00000021369	U6	107	1.19277	1	119.711	142.788	snRNA
ENSSSCG00000018235		97	1.21592	1	116.957	142.21	miRNA
ENSSSCG00000027392	U6	107	1.35833	1	101.45	137.802	snRNA
ENSSSCG00000030307	U6	107	1.64188	1	83.5792	137.227	snRNA
ENSSSCG00000024877		63	-1.06703	1	143.042	134.056	miRNA
ENSSSCG00000021234	SNORD86	86	1.10374	1	121.329	133.915	snoRNA
ENSSSCG00000024084	SNORD12	91	1.0729	1	123.381	132.376	snoRNA
ENSSSCG00000019053		94	1.33783	1	98.6648	131.997	miRNA
ENSSSCG00000023048	Metazoa_SRP	295	1.56945	1	83.7067	131.373	misc_RNA
ENSSSCG00000028618	U2	191	1.06044	1	122.719	130.135	snRNA
ENSSSCG00000023161	SNORA71	133	1.06105	1	120.844	128.222	snoRNA
ENSSSCG00000018852		80	1.25664	1	101.764	127.881	miRNA
ENSSSCG00000021835	SNORA67	142	1.28729	1	98.3017	126.543	snoRNA
ENSSSCG00000025587	U6	107	-1.01808	1	128.211	125.934	snRNA
ENSSSCG00000028766	Metazoa_SRP	285	3.68935	1	33.8827	125.005	misc_RNA
ENSSSCG00000018276		109	1.32122	1	94.5656	124.942	miRNA
ENSSSCG00000022799	U6	107	1.28372	1	96.3895	123.737	snRNA
ENSSSCG00000019451	SNORA8	139	1.16199	1	105.58	122.683	snoRNA
ENSSSCG00000029550	SNORA79	149	-1.08548	1	131.531	121.173	snoRNA
ENSSSCG00000018923	SNORD21	96	-1.26213	1	152.274	120.649	snoRNA
ENSSSCG00000019619	SNORD10	141	1.22719	1	97.4714	119.616	snoRNA
ENSSSCG00000028807	SNORA16	135	-1.37443	1	164.385	119.603	snoRNA
ENSSSCG00000018761	SNORA77	126	1.2326	1	96.2972	118.696	snoRNA
ENSSSCG00000023669	SNORD30	70	1.32247	1	89.4146	118.248	snoRNA
ENSSSCG00000018372	SNORD86	86	1.36718	1	85.4418	116.814	snoRNA
ENSSSCG00000021030		83	1.31028	1	89.0852	116.727	miRNA
ENSSSCG00000027280	SNORD99	74	1.02414	1	113.914	116.664	snoRNA
ENSSSCG00000023696	U6	107	-1.09817	1	127.218	115.845	snRNA
ENSSSCG00000019097	7SK	297	1.65298	1	69.8498	115.46	misc_RNA
ENSSSCG00000005968	CU463271.1	610	-1.54396	1	176.548	114.347	processed_transcript
ENSSSCG00000018964	SNORA67	142	-1.01266	1	115.393	113.951	snoRNA
ENSSSCG00000023641		94	1.16416	1	97.8141	113.871	miRNA
ENSSSCG00000031025	CH242-236E18.2	851	1.20595	1	94.3812	113.819	lincRNA
ENSSSCG00000019174		92	1.0445	1	107.633	112.422	miRNA
ENSSSCG00000027214	SNORA31	134	1.02662	1	109.022	111.923	snoRNA
ENSSSCG00000019683		91	1.85655	1	59.1268	109.772	miRNA
ENSSSCG00000022024		115	1.04167	1	105.235	109.62	miRNA
ENSSSCG00000018303	snoU2_19	80	-1.04451	1	112.94	108.127	snoRNA
ENSSSCG00000023068	U6	107	-1.16943	1	125.294	107.141	snRNA
ENSSSCG00000019358	SNORA21	136	1.95017	1	54.6043	106.488	snoRNA
ENSSSCG00000029445		112	1.46094	1	72.7312	106.256	miRNA
ENSSSCG00000027366	SNORD10	141	-1.12635	1	119.642	106.221	snoRNA
ENSSSCG00000018746	SNORD2	69	1.54329	1	68.0761	105.061	snoRNA
ENSSSCG00000018530	SNORA29	140	-1.11066	1	115.772	104.237	snoRNA
ENSSSCG00000029690	U6	107	1.05508	1	97.7537	103.138	snRNA
ENSSSCG00000019500	ssc-mir-1306	80	1.42681	1	72.0013	102.732	miRNA
ENSSSCG00000027212	U6	107	-1.34242	1	137.881	102.711	snRNA
ENSSSCG00000018972	SNORA33	130	-1.06489	1	108.695	102.072	snoRNA
ENSSSCG00000024745		77	1.06616	1	95.7365	102.07	miRNA
ENSSSCG00000021868	U6	107	-1.2037	1	122.126	101.459	snRNA
ENSSSCG00000023465		88	-1.26387	1	127.56	100.928	miRNA
ENSSSCG00000019768	U12	150	-1.26416	1	127.345	100.735	snRNA
ENSSSCG00000026838	IFN-ALPHA-8	570	-1.38852	1	137.532	99.049	processed_transcript
ENSSSCG00000018373	SNORA24	131	1.12599	1	86.5506	97.4547	snoRNA
ENSSSCG00000030812	CH242-139K22.10	583	1.19098	1	81.3148	96.8444	antisense
ENSSSCG00000028772	U6	109	1.45957	1	64.5906	94.2744	snRNA
ENSSSCG00000028910	SNORA48	149	-1.00997	1	95.0099	94.0724	snoRNA
ENSSSCG00000018881		118	-1.11517	1	104.676	93.8656	miRNA
ENSSSCG00000019347		76	-1.60162	1	150.334	93.864	miRNA
ENSSSCG00000018089		59	-1.3762	1	128.219	93.1686	Mt_tRNA
ENSSSCG00000026212	SNORD29	66	1.26793	1	71.2967	90.3991	snoRNA
ENSSSCG00000023870	SNORD12	84	1.58853	1	56.0755	89.0775	snoRNA
ENSSSCG00000019653		68	1.07231	1	81.2014	87.0728	miRNA
ENSSSCG00000018474		105	1.30802	1	66.1645	86.5445	miRNA
ENSSSCG00000018605	SNORA20	133	1.33185	1	64.3861	85.7529	snoRNA
ENSSSCG00000031051	CH242-37L1.1	800	-1.0041	1	85.4084	85.06	lincRNA
ENSSSCG00000028016		94	-1.19367	1	101.076	84.6767	miRNA
ENSSSCG00000023729	U8	136	-1.2093	1	102.155	84.4749	snoRNA
ENSSSCG00000019135	SNORD50	70	1.60996	1	52.4184	84.3916	snoRNA
ENSSSCG00000018501	SNORA72	132	-1.16695	1	98.1865	84.1396	snoRNA
ENSSSCG00000004600	CH242-58J12.2	977	-1.07402	1	88.0522	81.984	processed_transcript
ENSSSCG00000027651		119	1.01699	1	80.4209	81.7876	miRNA
ENSSSCG00000020555	SCARNA20	130	1.28043	1	62.9025	80.5421	snoRNA
ENSSSCG00000020578	SCARNA16	188	-1.71678	1	137.313	79.983	snoRNA
ENSSSCG00000022922		60	-1.50019	1	118.721	79.1375	miRNA
ENSSSCG00000027720		71	1.11809	1	70.4082	78.7226	miRNA
ENSSSCG00000018524	SNORD14	91	1.67895	1	45.8097	76.9123	snoRNA
ENSSSCG00000019739		111	1.72598	1	44.4231	76.6735	miRNA
ENSSSCG00000019428	snoR38	72	-1.28959	1	98.8175	76.6272	snoRNA
ENSSSCG00000019194	SNORND104	69	1.92065	1	38.1902	73.3499	snoRNA
ENSSSCG00000027032	SNORD31	67	1.8995	1	38.1528	72.4714	snoRNA
ENSSSCG00000018657		100	-1.71077	1	123.825	72.3801	miRNA
ENSSSCG00000019716	7SK	322	1.11646	1	63.0804	70.4267	misc_RNA
ENSSSCG00000024076		126	1.17734	1	59.5129	70.0669	miRNA
ENSSSCG00000029856		101	1.68555	1	41.5136	69.9731	miRNA
ENSSSCG00000029742		88	-1.27067	1	86.6261	68.1736	miRNA
ENSSSCG00000018461	U1	164	1.61179	1	41.9681	67.6439	snRNA
ENSSSCG00000018264		93	1.01285	1	66.6953	67.5521	miRNA
ENSSSCG00000019189		112	1.12134	1	60.2233	67.5305	miRNA
ENSSSCG00000026609		76	1.46959	1	45.4408	66.7795	miRNA
ENSSSCG00000030753	CH242-247J8.3	656	1.21264	1	54.8079	66.4624	non_coding
ENSSSCG00000026684		85	1.30592	1	50.7966	66.3362	miRNA
ENSSSCG00000026870		98	-1.50147	1	94.8447	63.1679	miRNA
ENSSSCG00000003617	TXLNA	540	-1.16488	1	72.8536	62.5415	processed_transcript
ENSSSCG00000018892		102	-1.43826	1	88.8383	61.768	miRNA
ENSSSCG00000019283	SNORD5	74	-1.1064	1	68.1351	61.5827	snoRNA
ENSSSCG00000019334		87	-1.7989	1	110.41	61.3767	miRNA
ENSSSCG00000029412	SNORA23	183	-1.73683	1	104.862	60.3753	snoRNA
ENSSSCG00000028716	U6	107	1.34408	1	44.8506	60.283	snRNA
ENSSSCG00000018456	SNORD49	71	1.99557	1	30.1241	60.1147	snoRNA
ENSSSCG00000030780	CH242-297D10.1	494	-1.84835	1	110.923	60.0117	lincRNA
ENSSSCG00000019612	SNORD24	82	1.53584	1	38.9608	59.8377	snoRNA
ENSSSCG00000027838		75	1.13811	1	52.4639	59.7098	miRNA
ENSSSCG00000020708		111	3.03783	1	19.5095	59.2665	miRNA
ENSSSCG00000018067		73	-1.7068	1	100.007	58.5934	Mt_tRNA
ENSSSCG00000018620	SNORA17	131	-1.15484	1	67.284	58.2628	snoRNA
ENSSSCG00000026878	U6	107	1.34447	1	43.001	57.8134	snRNA
ENSSSCG00000027754	U6	107	-1.20242	1	68.7694	57.1927	snRNA
ENSSSCG00000019963	5S_rRNA	109	1.22639	1	46.6178	57.1717	rRNA
ENSSSCG00000022844	U6	107	1.39085	1	40.9592	56.9679	snRNA
ENSSSCG00000030756	CH242-236H7.3	628	1.05398	1	53.914	56.8245	processed_transcript
ENSSSCG00000023739	SNORD96	79	1.11043	1	50.5932	56.18	snoRNA
ENSSSCG00000019323	SNORA13	135	1.38072	1	40.1525	55.4393	snoRNA
ENSSSCG00000030266		125	1.56811	1	34.8932	54.7166	miRNA
ENSSSCG00000025504	SNORA55	135	1.04058	1	52.4155	54.5424	snoRNA
ENSSSCG00000019586	SNORA17	123	-1.46655	1	79.8226	54.429	snoRNA
ENSSSCG00000020309	U6	106	-1.13871	1	61.8366	54.3039	snRNA
ENSSSCG00000029548	U1	164	-1.32653	1	71.8445	54.1599	snRNA
ENSSSCG00000026623	U1	164	1.10856	1	47.0742	52.1844	snRNA
ENSSSCG00000019715	SNORD94	135	1.0834	1	47.5844	51.5528	snoRNA
ENSSSCG00000020422	5S_rRNA	113	-1.15118	1	59.0926	51.3321	rRNA
ENSSSCG00000023864	U6	107	1.38139	1	37.1216	51.2793	snRNA
ENSSSCG00000030152	U6	107	1.40339	1	36.2456	50.8669	snRNA
ENSSSCG00000019709	U2	188	-1.35017	1	68.3519	50.6247	snRNA
ENSSSCG00000018196	SNORD57	72	1.16578	1	43.3907	50.584	snoRNA
ENSSSCG00000019455		97	1.8422	1	27.3368	50.3598	miRNA
ENSSSCG00000019629	SNORA5	135	-1.2263	1	61.6872	50.3034	snoRNA
ENSSSCG00000029667	U6	107	1.09621	1	45.8633	50.2759	snRNA
ENSSSCG00000018699	SNORA38	131	1.10285	1	45.4259	50.0978	snoRNA
ENSSSCG00000018838		96	1.51017	1	33.0806	49.9574	miRNA
ENSSSCG00000029108		92	1.02227	1	48.8211	49.9085	miRNA
ENSSSCG00000023532	7SK	228	1.2422	1	40.0421	49.7401	misc_RNA
ENSSSCG00000020505	SCARNA6	276	1.65692	1	29.7978	49.3726	snoRNA
ENSSSCG00000018204	ssc-mir-324	80	1.94883	1	25.2443	49.1967	miRNA
ENSSSCG00000019375	Y_RNA	113	1.57241	1	30.7535	48.3571	misc_RNA
ENSSSCG00000030032	SNORA7	140	-1.34512	1	64.0513	47.6176	snoRNA
ENSSSCG00000025718	7SK	308	1.12776	1	42.1513	47.5366	misc_RNA
ENSSSCG00000019687	SNORA41	133	-1.20119	1	56.9713	47.429	snoRNA
ENSSSCG00000019093	SNORD16	99	1.21674	1	38.859	47.2812	snoRNA
ENSSSCG00000019644	SNORD47	76	-1.18455	1	54.9193	46.3628	snoRNA
ENSSSCG00000026866		87	1.51125	1	30.4989	46.0915	miRNA
ENSSSCG00000019224	SNORD93	74	4.43603	1	10.234	45.3982	snoRNA
ENSSSCG00000029087		96	-1.28309	1	57.7372	44.9984	miRNA
ENSSSCG00000030919	FAM120C	620	1.18815	1	37.5137	44.5719	processed_transcript
ENSSSCG00000018682	SCARNA2	410	-1.34189	1	59.0137	43.9782	snoRNA
ENSSSCG00000023831		79	1.48001	1	29.6788	43.925	miRNA
ENSSSCG00000019707	SNORA75	133	1.11749	1	39.3036	43.9215	snoRNA
ENSSSCG00000018685	SNORA68	132	1.07717	1	40.6186	43.7533	snoRNA
ENSSSCG00000021542	SNORA71	134	-1.94783	1	84.9721	43.624	snoRNA
ENSSSCG00000027088	U6	107	-1.07564	1	46.5459	43.2726	snRNA
ENSSSCG00000024478	U1	164	1.03536	1	41.6408	43.1134	snRNA
ENSSSCG00000018751		69	1.3871	1	31.0441	43.0613	miRNA
ENSSSCG00000019590	SNORA27	128	1.07942	1	39.8373	43.0012	snoRNA
ENSSSCG00000019018	SNORA9	132	-1.20408	1	51.4941	42.7663	snoRNA
ENSSSCG00000020018	U6	85	1.45604	1	29.3542	42.7407	snRNA
ENSSSCG00000018101	Y_RNA	102	5.56318	1	7.67487	42.6967	misc_RNA
ENSSSCG00000028342	SNORA75	133	1.60606	1	26.574	42.6793	snoRNA
ENSSSCG00000030816	CH242-71D22.2	524	-1.00137	1	42.6638	42.6054	lincRNA
ENSSSCG00000024387	Metazoa_SRP	296	-1.19316	1	50.7713	42.552	misc_RNA
ENSSSCG00000018984		98	1.56433	1	27.1616	42.4897	miRNA
ENSSSCG00000028055	SNORA21	137	-1.26798	1	53.4996	42.1928	snoRNA
ENSSSCG00000019755	SNORD77	79	1.43336	1	29.0185	41.5941	snoRNA
ENSSSCG00000023840	SNORD36	65	1.45937	1	28.1726	41.1143	snoRNA
ENSSSCG00000019350	SNORD15	150	1.25453	1	31.9847	40.1257	snoRNA
ENSSSCG00000019671	SNORD41	71	1.05609	1	37.9719	40.1018	snoRNA
ENSSSCG00000018864	SNORD89	110	1.13549	1	35.2081	39.9785	snoRNA
ENSSSCG00000018540	SNORD19	77	1.04732	1	38.0629	39.864	snoRNA
ENSSSCG00000019868		124	1.10683	1	35.9038	39.7393	miRNA
ENSSSCG00000018466		81	-1.56388	1	62.0508	39.6774	miRNA
ENSSSCG00000019023	5S_rRNA	109	1.41778	1	27.8965	39.5512	rRNA
ENSSSCG00000020579	U6	108	1.11483	1	35.4608	39.5328	snRNA
ENSSSCG00000019402	SNORD125	97	1.42367	1	27.7639	39.5266	snoRNA
ENSSSCG00000028957	U1	164	1.95324	1	20.0013	39.0674	snRNA
ENSSSCG00000025622	SNORA58	136	1.05754	1	36.8781	39.0002	snoRNA
ENSSSCG00000019894	SNORA62	150	-1.35776	1	52.4511	38.6307	snoRNA
ENSSSCG00000029100	SNORA58	137	2.44158	1	15.5328	37.9246	snoRNA
ENSSSCG00000021773		112	-2.04063	1	77.3343	37.8972	miRNA
ENSSSCG00000026150		76	1.02183	1	36.7632	37.5657	miRNA
ENSSSCG00000025159	U1	164	2.32944	1	15.9856	37.2376	snRNA
ENSSSCG00000018942	SNORD77	66	1.44375	1	25.7483	37.1742	snoRNA
ENSSSCG00000018117	SNORD14	91	1.09143	1	33.8096	36.9009	snoRNA
ENSSSCG00000026726		79	2.33713	1	15.6595	36.5983	miRNA
ENSSSCG00000025491	U1	164	1.83718	1	19.8691	36.5031	snRNA
ENSSSCG00000031066	CH242-6J13.1	678	-1.31949	1	48.0734	36.4332	processed_transcript
ENSSSCG00000019059	U6	112	1.32023	1	27.499	36.3051	snRNA
ENSSSCG00000018558	snoZ40	73	1.73871	1	20.8781	36.3009	snoRNA
ENSSSCG00000028990	U1	164	2.02519	1	17.9099	36.271	snRNA
ENSSSCG00000018563	SNORA48	135	-1.08377	1	39.2893	36.2525	snoRNA
ENSSSCG00000019587	SNORD18	72	-1.00738	1	36.2904	36.0245	snoRNA
ENSSSCG00000023013	SNORA21	132	-1.55586	1	55.9155	35.9386	snoRNA
ENSSSCG00000024440	SNORA3	130	-1.60389	1	57.2853	35.7165	snoRNA
ENSSSCG00000030590	U1	164	1.54526	1	22.9918	35.5284	snRNA
ENSSSCG00000028555	U1	164	1.83521	1	19.3062	35.4309	snRNA
ENSSSCG00000026057	SNORA51	131	1.40916	1	24.9143	35.1081	snoRNA
ENSSSCG00000018462	SNORD65	73	1.57633	1	22.2071	35.0057	snoRNA
ENSSSCG00000030716	CH242-136H18.1	767	-1.30163	1	45.2543	34.7674	antisense
ENSSSCG00000030376	U1	164	1.35046	1	25.337	34.2167	snRNA
ENSSSCG00000026322	ssc-mir-196b-1	85	2.20039	1	15.5174	34.1443	miRNA
ENSSSCG00000018309	SNORD17	237	1.82321	1	18.6877	34.0715	snoRNA
ENSSSCG00000023438	U1	164	1.40749	1	24.1549	33.9977	snRNA
ENSSSCG00000022330	SNORA21	137	-1.83285	1	61.9943	33.8239	snoRNA
ENSSSCG00000027471	SNORA54	130	2.06835	1	16.2927	33.699	snoRNA
ENSSSCG00000024273	SNORA58	136	-1.39825	1	47.113	33.6941	snoRNA
ENSSSCG00000024574	SNORA21	137	-2.09452	1	69.8644	33.3559	snoRNA
ENSSSCG00000018748	snosnR61	67	3.46919	1	9.61154	33.3442	snoRNA
ENSSSCG00000018158	SNORD81	79	1.32996	1	25.0319	33.2914	snoRNA
ENSSSCG00000020045	SCARNA17	146	1.26961	1	26.2211	33.2906	snoRNA
ENSSSCG00000019783	SNORD42	67	3.28943	1	10.1164	33.2771	snoRNA
ENSSSCG00000001396	SLA-8	541	-1.24067	1	41.1025	33.1293	processed_transcript
ENSSSCG00000018614		87	1.59717	1	20.7317	33.112	miRNA
ENSSSCG00000025639	SNORA48	135	1.16209	1	28.2846	32.8693	snoRNA
ENSSSCG00000021762	SNORA3	130	-1.7308	1	56.7098	32.765	snoRNA
ENSSSCG00000022658	SNORD33	81	1.9668	1	16.6331	32.714	snoRNA
ENSSSCG00000019069	SNORD78	65	1.09318	1	29.7256	32.4953	snoRNA
ENSSSCG00000019290	SNORD45	83	1.7483	1	18.4426	32.2432	snoRNA
ENSSSCG00000022505	SNORD57	72	-1.09474	1	35.1939	32.1481	snoRNA
ENSSSCG00000022791	U1	164	1.79328	1	17.9125	32.1222	snRNA
ENSSSCG00000026115		75	-1.9093	1	60.9546	31.9251	miRNA
ENSSSCG00000026549	U6	107	-1.0229	1	32.4281	31.7021	snRNA
ENSSSCG00000019181	SNORD45	79	1.64272	1	19.282	31.6749	snoRNA
ENSSSCG00000029095	SNORD28	76	-1.06356	1	33.5912	31.5836	snoRNA
ENSSSCG00000018062		68	-1.65024	1	51.744	31.3554	Mt_tRNA
ENSSSCG00000027116	U1	164	1.81398	1	17.038	30.9066	snRNA
ENSSSCG00000028263		79	2.18144	1	14.1019	30.7625	miRNA
ENSSSCG00000028290	SNORD27	76	1.35297	1	22.7164	30.7345	snoRNA
ENSSSCG00000027829	SNORD35	80	1.0825	1	28.3296	30.6667	snoRNA
ENSSSCG00000019599	SNORA51	131	-1.14475	1	34.7111	30.322	snoRNA
ENSSSCG00000030817	NRK	931	1.30378	1	23.2074	30.2572	processed_transcript
ENSSSCG00000027388	U1	164	1.35256	1	22.3053	30.1693	snRNA
ENSSSCG00000018574	SNORD70	87	4.39662	1	6.8608	30.1643	snoRNA
ENSSSCG00000026066	SNORA71	131	1.05398	1	28.5757	30.1182	snoRNA
ENSSSCG00000019699	SNORD45	71	1.41693	1	21.2307	30.0824	snoRNA
ENSSSCG00000018954		80	1.90138	1	15.5295	29.5275	miRNA
ENSSSCG00000020173	SCARNA23	124	1.49184	1	19.7879	29.5203	snoRNA
ENSSSCG00000026910		53	1.16428	1	25.3199	29.4794	miRNA
ENSSSCG00000019956	snoU105B	80	1.67769	1	17.5261	29.4034	snoRNA
ENSSSCG00000027915	snoZ17	77	1.46223	1	19.9517	29.174	snoRNA
ENSSSCG00000022340	U1	164	1.33683	1	21.8227	29.1732	snRNA
ENSSSCG00000027424	U1	164	1.54804	1	18.8452	29.173	snRNA
ENSSSCG00000020221	SNORA31	134	3.30642	1	8.81701	29.1527	snoRNA
ENSSSCG00000022181	ssc-mir-324	80	1.46326	1	19.745	28.8921	miRNA
ENSSSCG00000028483	SNORD33	84	1.0181	1	28.2145	28.7252	snoRNA
ENSSSCG00000018926	SNORD18	70	-1.20364	1	34.4633	28.6325	snoRNA
ENSSSCG00000031038	MORC4	449	-1.25108	1	35.5447	28.4113	processed_transcript
ENSSSCG00000019544	SNORA28	117	1.73594	1	16.3302	28.3481	snoRNA
ENSSSCG00000019159	SNORD19B	85	1.07771	1	26.3027	28.3467	snoRNA
ENSSSCG00000021926	U6atac	126	1.25226	1	22.5592	28.25	snRNA
ENSSSCG00000027729	ssc-mir-196b-1	85	1.27392	1	22.1502	28.2176	miRNA
ENSSSCG00000018333	SNORD79	82	2.28111	1	12.3568	28.1872	snoRNA
ENSSSCG00000028281	U2	191	1.05164	1	26.6758	28.0534	snRNA
ENSSSCG00000021114	U6	107	1.36979	1	20.4199	27.9709	snRNA
ENSSSCG00000031017	CH242-6D10.1	522	-1.09739	1	30.5642	27.8517	lincRNA
ENSSSCG00000030499		90	2.10402	1	13.1169	27.5981	miRNA
ENSSSCG00000023953	SNORA23	184	-1.94068	1	52.9816	27.3006	snoRNA
ENSSSCG00000020802	SNORD88	91	1.59264	1	17.1288	27.28	snoRNA
ENSSSCG00000026920	SNORA54	130	11.1231	1	2.43866	27.1253	snoRNA
ENSSSCG00000029719	SNORD37	65	-1.42465	1	38.3203	26.898	snoRNA
ENSSSCG00000018649	SNORD59	71	-1.73131	1	46.4316	26.8188	snoRNA
ENSSSCG00000018353	snoU54	65	2.35308	1	11.3952	26.8138	snoRNA
ENSSSCG00000005968	CU463271.1	1191	-1.26652	1	33.6607	26.5773	processed_transcript
ENSSSCG00000026740	U3	215	1.9346	1	13.6526	26.4124	snoRNA
ENSSSCG00000020590	7SK	267	-1.22096	1	31.7782	26.0273	misc_RNA
ENSSSCG00000022015	SNORD88	92	2.03199	1	12.8054	26.0203	snoRNA
ENSSSCG00000029292		68	1.51208	1	17.1963	26.0021	miRNA
ENSSSCG00000025625		93	3.30378	1	7.8647	25.9832	miRNA
ENSSSCG00000020178		83	1.04189	1	24.4389	25.4627	miRNA
ENSSSCG00000018484	5S_rRNA	114	1.95652	1	12.9726	25.3811	rRNA
ENSSSCG00000025540	SNORD33	81	1.42177	1	17.7523	25.2396	snoRNA
ENSSSCG00000019120	SNORD102	71	1.06329	1	23.6043	25.0981	snoRNA
ENSSSCG00000018612	SNORD69	77	12.6555	1	1.97195	24.9561	snoRNA
ENSSSCG00000029229		77	3.58403	1	6.89711	24.7194	miRNA
ENSSSCG00000030181	U1	164	-2.44448	1	60.2593	24.6511	snRNA
ENSSSCG00000020402	Y_RNA	81	-1.54251	1	37.2079	24.1216	misc_RNA
ENSSSCG00000003617	TXLNA	858	-2.48626	1	59.328	23.8624	processed_transcript
ENSSSCG00000027271	Metazoa_SRP	301	4.58728	1	5.1744	23.7364	misc_RNA
ENSSSCG00000023798	SNORD88	91	-1.02342	1	24.2504	23.6955	snoRNA
ENSSSCG00000028965	U5	117	-2.04197	1	47.9809	23.4973	snRNA
ENSSSCG00000018742		75	1.0558	1	22.2268	23.467	miRNA
ENSSSCG00000023605	Telomerase-vert	430	-1.86124	1	42.8917	23.0447	misc_RNA
ENSSSCG00000022698		74	1.09057	1	20.913	22.8072	miRNA
ENSSSCG00000026924	KIFC2	3047	-1.58915	1	36.1171	22.7273	processed_transcript
ENSSSCG00000028732	U2	191	1.26333	1	17.9198	22.6386	snRNA
ENSSSCG00000021352	SNORD88	91	1.88794	1	11.9893	22.635	snoRNA
ENSSSCG00000019113		91	1.46461	1	15.4078	22.5665	miRNA
ENSSSCG00000029048	U6	107	2.34648	1	9.52346	22.3466	snRNA
ENSSSCG00000019534		152	1.1155	1	19.9611	22.2666	miRNA
ENSSSCG00000028046	ssc-mir-7-2	109	-1.43185	1	31.4477	21.9629	miRNA
ENSSSCG00000018591	SNORD105	87	1.06371	1	20.2179	21.506	snoRNA
ENSSSCG00000029372		115	1.2268	1	17.4949	21.4627	miRNA
ENSSSCG00000005588	NR5A1	1333	1.41537	1	15.1561	21.4515	processed_transcript
ENSSSCG00000029994	snoZ17	72	1.22941	1	17.4373	21.4376	snoRNA
ENSSSCG00000027773	SNORA5	134	-1.33917	1	28.6751	21.4126	snoRNA
ENSSSCG00000024203	SNORA58	136	-2.45398	1	52.2892	21.3079	snoRNA
ENSSSCG00000019221		118	1.04441	1	20.2991	21.2006	miRNA
ENSSSCG00000004943	MAP2K1	615	-1.27246	1	26.8896	21.1319	processed_transcript
ENSSSCG00000020152	SNORA48	149	1.58898	1	13.2845	21.1089	snoRNA
ENSSSCG00000005588	NR5A1	1857	-1.39688	1	29.3736	21.0279	processed_transcript
ENSSSCG00000011926	CD200R1L	1383	-1.61018	1	33.7189	20.9412	processed_transcript
ENSSSCG00000018308	SNORA36	132	1.17388	1	17.8087	20.9054	snoRNA
ENSSSCG00000021463	snoU6-53	112	1.28657	1	16.2242	20.8735	snoRNA
ENSSSCG00000019179	5S_rRNA	117	-1.67576	1	34.7295	20.7246	rRNA
ENSSSCG00000018830	U6	102	2.62968	1	7.77921	20.4568	snRNA
ENSSSCG00000020020	snoZ17	72	-1.27519	1	25.6523	20.1164	snoRNA
ENSSSCG00000027698		103	3.24306	1	6.20098	20.1102	miRNA
ENSSSCG00000021682	SNORD62	86	-1.11174	1	22.2066	19.9745	snoRNA
ENSSSCG00000024406	SNORD42	67	2.58868	1	7.69744	19.9262	snoRNA
ENSSSCG00000018891	SNORA74	200	3.44473	1	5.77571	19.8958	snoRNA
ENSSSCG00000027445		97	3.01323	1	6.52938	19.6745	miRNA
ENSSSCG00000020586	SCARNA15	127	2.15162	1	9.09843	19.5763	snoRNA
ENSSSCG00000030780	CH242-297D10.1	429	-1.44568	1	27.9364	19.324	lincRNA
ENSSSCG00000021904	SNORA5	134	-2.21262	1	42.6846	19.2914	snoRNA
ENSSSCG00000019600	SNORA69	132	2.76286	1	6.86614	18.9702	snoRNA
ENSSSCG00000027861	SNORD33	84	1.24107	1	15.2074	18.8735	snoRNA
ENSSSCG00000016341	TRAF3IP1	1014	-1.72532	1	32.534	18.8567	processed_transcript
ENSSSCG00000018197	SNORD46	105	-1.08415	1	20.3111	18.7345	snoRNA
ENSSSCG00000018599	U12	148	1.58726	1	11.6416	18.4783	snRNA
ENSSSCG00000017791	SSH2	4187	-1.06737	1	19.5261	18.2936	processed_transcript
ENSSSCG00000018450	SNORD100	77	1.32207	1	13.8112	18.2593	snoRNA
ENSSSCG00000019207	U6	108	1.69419	1	10.7123	18.1487	snRNA
ENSSSCG00000018341		98	-1.19036	1	21.5442	18.0989	miRNA
ENSSSCG00000019377	U6	143	1.2865	1	14.0597	18.0878	snRNA
ENSSSCG00000030374	SNORA21	137	-1.38333	1	24.7288	17.8763	snoRNA
ENSSSCG00000018326	SNORA11	128	1.25654	1	14.2078	17.8527	snoRNA
ENSSSCG00000018805	ssc-mir-133b	80	1.2761	1	13.9089	17.7492	miRNA
ENSSSCG00000030203	SNORA58	137	-1.08266	1	19.192	17.7267	snoRNA
ENSSSCG00000019795	U6	101	-1.26542	1	22.3666	17.6753	snRNA
ENSSSCG00000024239		90	-1.51288	1	26.6267	17.6	miRNA
ENSSSCG00000030175	snoU6-53	110	-1.43701	1	25.031	17.4188	snoRNA
ENSSSCG00000019775	SNORA18	131	2.49109	1	6.99029	17.4135	snoRNA
ENSSSCG00000021500		85	1.97004	1	8.67604	17.0921	miRNA
ENSSSCG00000023428	SCARNA6	227	-1.45636	1	24.8206	17.0428	snoRNA
ENSSSCG00000019396	SNORA36	134	4.3647	1	3.90001	17.0224	snoRNA
ENSSSCG00000019949	SNORD16	98	-1.21836	1	20.7376	17.021	snoRNA
ENSSSCG00000028380	SNORD66	76	3.85387	1	4.39397	16.9338	snoRNA
ENSSSCG00000010709	PLEKHG2	1779	-1.2446	1	20.5138	16.4823	processed_transcript
ENSSSCG00000025069		67	2.29715	1	7.05327	16.2024	miRNA
ENSSSCG00000024871	snR56	63	4.33495	1	3.73714	16.2003	snoRNA
ENSSSCG00000018935	SNORD43	64	2.6896	1	5.96528	16.0442	snoRNA
ENSSSCG00000020168	SCARNA15	130	-1.49968	1	23.8418	15.8979	snoRNA
ENSSSCG00000028495	U6	107	6.66571	1	2.3554	15.7004	snRNA
ENSSSCG00000019937	SNORA19	130	-1.07719	1	16.8867	15.6767	snoRNA
ENSSSCG00000019284	SNORA42	137	-1.16277	1	18.0702	15.5407	snoRNA
ENSSSCG00000020385	SNORA25	119	1.80595	1	8.58657	15.5069	snoRNA
ENSSSCG00000030760	CH242-7P5.3	712	1.38803	1	11.1414	15.4646	antisense
ENSSSCG00000031024	CH242-209L2.2	510	-1.00059	1	15.4696	15.4604	processed_transcript
ENSSSCG00000020791	SNORD23	111	-1.34688	1	20.4336	15.1711	snoRNA
ENSSSCG00000019809	SNORD18	72	5.46205	1	2.76132	15.0825	snoRNA
ENSSSCG00000020366	SNORA42	108	4.1339	1	3.6013	14.8874	snoRNA
ENSSSCG00000021648	SNORD56	71	-1.37459	1	20.4439	14.8728	snoRNA
ENSSSCG00000026837	SNORD26	74	5.11063	1	2.90733	14.8583	snoRNA
ENSSSCG00000028013	U6	107	1.25683	1	11.6513	14.6437	snRNA
ENSSSCG00000015549	RNASEL	2720	-1.21189	1	17.6266	14.5447	processed_transcript
ENSSSCG00000023086	SNORA44	131	-1.56952	1	22.7941	14.523	snoRNA
ENSSSCG00000028689	SNORA71	131	-1.24559	1	17.8924	14.3646	snoRNA
ENSSSCG00000020177	SNORD112	71	1.25868	1	11.3002	14.2233	snoRNA
ENSSSCG00000018331		86	-1.62829	1	22.6545	13.913	miRNA
ENSSSCG00000020363	7SK	278	-1.09395	1	15.1334	13.8336	misc_RNA
ENSSSCG00000019078		93	-1.0311	1	14.046	13.6224	miRNA
ENSSSCG00000018701	ssc-mir-378-1	80	4.54384	1	2.99757	13.6205	miRNA
ENSSSCG00000027780		90	3.65323	1	3.66983	13.4067	miRNA
ENSSSCG00000018589		73	-3.00624	1	40.159	13.3585	miRNA
ENSSSCG00000019780	SNORD83	78	2.0857	1	6.38244	13.3119	snoRNA
ENSSSCG00000015579	PTGS2	1698	-1.85973	1	24.5442	13.1977	processed_transcript
ENSSSCG00000020128	7SK	230	-1.55426	1	20.3623	13.101	misc_RNA
ENSSSCG00000021689		102	1.06682	1	12.279	13.0995	miRNA
ENSSSCG00000018352	SNORD101	73	-1.39261	1	18.2279	13.089	snoRNA
ENSSSCG00000019569		102	1.07945	1	12.0874	13.0478	miRNA
ENSSSCG00000024017		89	-1.93732	1	25.1961	13.0057	miRNA
ENSSSCG00000018695		115	1.55457	1	8.35998	12.9962	miRNA
ENSSSCG00000018184	snoU83B	94	3.8334	1	3.36543	12.9011	snoRNA
ENSSSCG00000026637	U6	107	-1.68345	1	21.4174	12.7224	snRNA
ENSSSCG00000020836		73	1.71166	1	7.39948	12.6654	miRNA
ENSSSCG00000029632		108	1.93918	1	6.5202	12.6438	miRNA
ENSSSCG00000018448	SNORA66	132	1.80227	1	6.99669	12.6099	snoRNA
ENSSSCG00000007280	ITCH	2791	-1.37243	1	17.1449	12.4923	processed_transcript
ENSSSCG00000019142		89	-1.30187	1	16.2585	12.4886	miRNA
ENSSSCG00000018727	SNORD73	70	-1.295	1	16.0614	12.4026	snoRNA
ENSSSCG00000018487		89	8.68538	1	1.42717	12.3955	miRNA
ENSSSCG00000030860	ZFX	169	-1.01935	1	12.5602	12.3218	processed_transcript
ENSSSCG00000018427	7SK	313	-1.52686	1	18.8036	12.3152	misc_RNA
ENSSSCG00000020522	SNORA31	126	-2.18507	1	26.893	12.3076	snoRNA
ENSSSCG00000026952	SNORA19	130	-1.94604	1	23.9273	12.2954	snoRNA
ENSSSCG00000018755		83	1.19095	1	10.3067	12.2748	miRNA
ENSSSCG00000029680	SNORD67	98	15.0556	1	0.814081	12.2565	snoRNA
ENSSSCG00000020300	U6	98	-1.79345	1	21.9331	12.2295	snRNA
ENSSSCG00000029978	SNORA65	130	2.79756	1	4.31328	12.0666	snoRNA
ENSSSCG00000026058		88	-3.43513	1	41.0724	11.9566	miRNA
ENSSSCG00000018648	SNORA19	130	3.53545	1	3.37647	11.9373	snoRNA
ENSSSCG00000020408		85	4.0007	1	2.95808	11.8344	miRNA
ENSSSCG00000018580	SNORA65	130	1.07117	1	10.8812	11.6556	snoRNA
ENSSSCG00000028403	SNORA62	151	10.6072	1	1.09394	11.6036	snoRNA
ENSSSCG00000019880		96	-1.93004	1	22.3828	11.5971	miRNA
ENSSSCG00000021074		92	2.14673	1	5.29513	11.3672	miRNA
ENSSSCG00000029015	U6	107	-1.07454	1	12.2016	11.3551	snRNA
ENSSSCG00000024521	SNORD35	91	3.94207	1	2.87268	11.3243	snoRNA
ENSSSCG00000025950	U1	164	1.14134	1	9.8534	11.2461	snRNA
ENSSSCG00000023781	SNORD103	85	3.05865	1	3.63859	11.1292	snoRNA
ENSSSCG00000026566		91	13.3314	1	0.833362	11.1099	miRNA
ENSSSCG00000026267	Metazoa_SRP	298	3.14339	1	3.52491	11.0801	misc_RNA
ENSSSCG00000019832		88	-3.16588	1	35.0739	11.0787	miRNA
ENSSSCG00000001396	SLA-8	946	-1.05029	1	11.6254	11.0687	processed_transcript
ENSSSCG00000025059	SNORD124	104	1.41451	1	7.58161	10.7243	snoRNA
ENSSSCG00000030991	PDZD2	958	-1.63088	1	17.473	10.7139	processed_transcript
ENSSSCG00000019320	U6	107	-1.38539	1	14.8033	10.6853	snRNA
ENSSSCG00000018383	SNORA12	146	-1.55449	1	16.5867	10.6702	snoRNA
ENSSSCG00000029718	SNORD62	86	1.96847	1	5.37033	10.5713	snoRNA
ENSSSCG00000018787		82	12.7361	1	0.824411	10.4998	miRNA
ENSSSCG00000018974	U6	82	-1.63213	1	16.6593	10.2071	snRNA
ENSSSCG00000030427		109	1.11068	1	9.18114	10.1973	miRNA
ENSSSCG00000020404	U5	88	-1.71005	1	17.4267	10.1908	snRNA
ENSSSCG00000018712	ssc-mir-339-1	80	1.60096	1	6.35609	10.1759	miRNA
ENSSSCG00000020126		85	1.0146	1	9.99637	10.1424	miRNA
ENSSSCG00000023093		95	1.05375	1	9.57923	10.0941	miRNA
ENSSSCG00000022926	SNORA63	132	-1.5633	1	15.7772	10.0922	snoRNA
ENSSSCG00000020022	5S_rRNA	105	1.84434	1	5.44325	10.0392	rRNA
ENSSSCG00000019617		99	33.4371	1	0.300082	10.0339	miRNA
ENSSSCG00000030194	SNORD58	64	-1.67051	1	16.7229	10.0107	snoRNA
ENSSSCG00000024706	ssc-mir-4331	80	1.31462	1	7.61351	10.0089	miRNA
ENSSSCG00000027845	SNORA42	134	-1.06172	1	10.6065	9.99	snoRNA
ENSSSCG00000019264	SNORA2	137	-1.41349	1	13.8048	9.76645	snoRNA
ENSSSCG00000019228	snoR38	83	6.35737	1	1.53225	9.74109	snoRNA
ENSSSCG00000020190		74	3.9356	1	2.46536	9.70265	miRNA
ENSSSCG00000025247		96	1.86543	1	5.19162	9.68458	miRNA
ENSSSCG00000019468	5S_rRNA	136	1.27757	1	7.57484	9.67738	rRNA
ENSSSCG00000022712	SNORD52	67	26.2252	1	0.368778	9.67129	snoRNA
ENSSSCG00000024248	U6	107	1.54244	1	6.2329	9.61389	snRNA
ENSSSCG00000020498	7SK	269	-1.71384	1	16.41	9.57503	misc_RNA
ENSSSCG00000030722	CH242-227G12.1	839	-1.49452	1	14.2751	9.55163	lincRNA
ENSSSCG00000030102	SNORA26	122	-1.72547	1	16.4514	9.53444	snoRNA
ENSSSCG00000028198	SNORD103	85	3.37077	1	2.82537	9.52367	snoRNA
ENSSSCG00000026694	SNORA11	130	1.48295	1	6.25915	9.282	snoRNA
ENSSSCG00000018650	SNORD56	71	-1.87475	1	17.358	9.25884	snoRNA
ENSSSCG00000031026	CH242-369P7.3	584	-1.46718	1	13.5351	9.22522	antisense
ENSSSCG00000019193	U6	103	1.12733	1	8.18135	9.22306	snRNA
ENSSSCG00000030978	KLRB1	721	-2.08274	1	19.0068	9.12584	processed_transcript
ENSSSCG00000025420	U6	107	6.62813	1	1.36988	9.07975	snRNA
ENSSSCG00000028300	SNORD124	104	1.10828	1	8.16359	9.04752	snoRNA
ENSSSCG00000031009	CU468594.9	542	1.33026	1	6.76422	8.99814	lincRNA
ENSSSCG00000018162	ssc-mir-331	80	7.67329	1	1.16207	8.91688	miRNA
ENSSSCG00000024372	SNORD58	65	1.64364	1	5.41769	8.90475	snoRNA
ENSSSCG00000019046	SNORD110	68	-1.43882	1	12.7651	8.87193	snoRNA
ENSSSCG00000019840		140	4.19278	1	2.09729	8.79348	miRNA
ENSSSCG00000022214		121	1.12426	1	7.76293	8.72754	miRNA
ENSSSCG00000019512	U6	104	2.94118	1	2.95178	8.68173	snRNA
ENSSSCG00000018672	U5	117	1.26377	1	6.86053	8.67012	snRNA
ENSSSCG00000018066		69	-2.18718	1	18.7213	8.55955	Mt_tRNA
ENSSSCG00000020372	SCARNA11	140	-1.48508	1	12.7007	8.55224	snoRNA
ENSSSCG00000018927		119	-1.70453	1	14.5229	8.52019	miRNA
ENSSSCG00000029733	SNORA71	133	-2.24281	1	19.0669	8.50134	snoRNA
ENSSSCG00000019110		94	-1.70112	1	14.4564	8.49815	miRNA
ENSSSCG00000023916		93	3.37523	1	2.51267	8.48085	miRNA
ENSSSCG00000027448	SNORA81	169	1.44581	1	5.80989	8.4	snoRNA
ENSSSCG00000019065	ssc-mir-186	82	-1.82976	1	15.284	8.35302	miRNA
ENSSSCG00000025435		102	2.41174	1	3.46184	8.34906	miRNA
ENSSSCG00000027339		85	1.31026	1	6.21587	8.14441	miRNA
ENSSSCG00000012774	DUSP9	2243	-1.04433	1	8.4773	8.11744	processed_transcript
ENSSSCG00000018774	SNORD41	69	2.78314	1	2.88233	8.02193	snoRNA
ENSSSCG00000020889		116	-1.36365	1	10.8971	7.99114	miRNA
ENSSSCG00000026924	KIFC2	1716	-1.57781	1	12.4766	7.90753	processed_transcript
ENSSSCG00000026727		86	-1.25772	1	9.93009	7.89534	miRNA
ENSSSCG00000018694		141	22.1642	1	0.355119	7.87095	miRNA
ENSSSCG00000019663	ssc-mir-29c	88	-1.27204	1	9.9698	7.83763	miRNA
ENSSSCG00000028890		101	1.16641	1	6.53324	7.62046	miRNA
ENSSSCG00000018813	SNORA50	135	-1.20149	1	9.09948	7.57352	snoRNA
ENSSSCG00000018475	U6	98	4.33946	1	1.73703	7.53779	snRNA
ENSSSCG00000022037		115	-1.4975	1	11.0641	7.38836	miRNA
ENSSSCG00000028779	U4	81	3.15343	1	2.3335	7.35852	snRNA
ENSSSCG00000018705		73	-1.40875	1	10.3319	7.33405	miRNA
ENSSSCG00000018170		92	1.14462	1	6.39935	7.32485	miRNA
ENSSSCG00000023284		113	19.2003	1	0.380601	7.30768	miRNA
ENSSSCG00000018565		81	-1.34804	1	9.7533	7.23518	miRNA
ENSSSCG00000019990	ssc-mir-101-2	83	-2.41166	1	17.1202	7.09892	miRNA
ENSSSCG00000020127	5S_rRNA	109	2.66107	1	2.66163	7.0828	rRNA
ENSSSCG00000019507		139	3.37382	1	2.06246	6.95836	miRNA
ENSSSCG00000012774	DUSP9	2344	-1.25063	1	8.67524	6.93667	processed_transcript
ENSSSCG00000025974	U6	107	-1.50471	1	10.4196	6.9247	snRNA
ENSSSCG00000019416		97	1.87827	1	3.60623	6.77347	miRNA
ENSSSCG00000018060		70	-1.13813	1	7.69371	6.75994	Mt_tRNA
ENSSSCG00000021633	snoU13	105	-1.39622	1	9.26473	6.6356	snoRNA
ENSSSCG00000028194	U6	103	1.06518	1	6.16632	6.56823	snRNA
ENSSSCG00000018243	SNORA14	135	-1.11076	1	7.25883	6.53499	snoRNA
ENSSSCG00000018491		75	1.39636	1	4.67319	6.52546	miRNA
ENSSSCG00000020562	SCARNA8	131	4.61202	1	1.3812	6.37014	snoRNA
ENSSSCG00000019885	SNORD127	86	4.40949	1	1.43871	6.34399	snoRNA
ENSSSCG00000012774	DUSP9	2394	-1.30531	1	8.25961	6.32769	processed_transcript
ENSSSCG00000026500	U6	106	1.62076	1	3.89335	6.31021	snRNA
ENSSSCG00000030236		114	3.17122	1	1.96482	6.23088	miRNA
ENSSSCG00000018533	SNORD73	73	1.66652	1	3.70902	6.18114	snoRNA
ENSSSCG00000030861	CH242-271L5.2	756	2.90486	1	2.12282	6.1665	processed_transcript
ENSSSCG00000019637	SNORA19	125	-1.17425	1	7.08381	6.03263	snoRNA
ENSSSCG00000018653	ACA64	126	1.20505	1	5.00003	6.02528	snoRNA
ENSSSCG00000019435	SNORA43	134	-1.67267	1	10.0598	6.01424	snoRNA
ENSSSCG00000018229	SNORD74	78	-2.27158	1	13.4841	5.936	snoRNA
ENSSSCG00000019086	SNORA21	137	2.8982	1	2.04403	5.92401	snoRNA
ENSSSCG00000019268	U6	107	-	1	0	5.90092	snRNA
ENSSSCG00000019982		100	3.41256	1	1.7286	5.89895	miRNA
ENSSSCG00000019253		72	-1.67107	1	9.85172	5.89545	miRNA
ENSSSCG00000026441	SNORD61	66	1.53932	1	3.79192	5.83698	snoRNA
ENSSSCG00000018710		98	1.02183	1	5.66836	5.79209	miRNA
ENSSSCG00000001389	SBAB-499E6.10	836	-	1	0	5.78451	processed_transcript
ENSSSCG00000022062	SNORD72	80	1.36993	1	4.21562	5.77511	snoRNA
ENSSSCG00000023509	snoU109	121	3.15262	1	1.82775	5.76221	snoRNA
ENSSSCG00000026927		82	2.13982	1	2.68841	5.75272	miRNA
ENSSSCG00000027317		97	11.1131	1	0.516204	5.73665	miRNA
ENSSSCG00000025506	5S_rRNA	118	15.7708	1	0.363505	5.73276	rRNA
ENSSSCG00000019886	SNORA27	120	2.51322	1	2.27372	5.71436	snoRNA
ENSSSCG00000023209	Metazoa_SRP	299	-	1	0	5.68907	misc_RNA
ENSSSCG00000019452	SNORD59	75	1.0767	1	5.26538	5.66922	snoRNA
ENSSSCG00000019964	U1	164	13.6855	1	0.412205	5.64124	snRNA
ENSSSCG00000023847	SNORA70	93	-3.9324	1	22.0913	5.61777	snoRNA
ENSSSCG00000028043		72	-1.27777	1	7.08799	5.54717	miRNA
ENSSSCG00000025586		85	-2.78119	1	15.3117	5.50546	miRNA
ENSSSCG00000019245	snoR38	78	-1.96563	1	10.7697	5.479	snoRNA
ENSSSCG00000028329	SNORD58	66	1.70034	1	3.2046	5.44891	snoRNA
ENSSSCG00000022108		91	19.9516	1	0.271518	5.41723	miRNA
ENSSSCG00000000651	CLEC12B	1654	-1.54222	1	8.21858	5.32905	processed_transcript
ENSSSCG00000030824	CH242-82O13.1	702	-1.36458	1	7.21359	5.28633	lincRNA
ENSSSCG00000020095	7SK	275	-1.4462	1	7.5805	5.24166	misc_RNA
ENSSSCG00000019607	SNORA30	131	-1.55547	1	8.11604	5.21775	snoRNA
ENSSSCG00000021982		82	-2.29118	1	11.8709	5.18116	miRNA
ENSSSCG00000018271		124	1.45789	1	3.52508	5.1392	miRNA
ENSSSCG00000025006		58	-6.78121	1	34.7756	5.12822	miRNA
ENSSSCG00000018584	snosnR61	70	-1.06132	1	5.43832	5.12413	snoRNA
ENSSSCG00000025362	U1	161	1.13964	1	4.46227	5.08539	snRNA
ENSSSCG00000019275		70	-	1	0	5.07227	miRNA
ENSSSCG00000026874	U6	107	5.53009	1	0.910923	5.03749	snRNA
ENSSSCG00000018504	Y_RNA	98	-	1	0	5.00232	misc_RNA
ENSSSCG00000019090		151	-1.13162	1	5.49135	4.85265	miRNA
ENSSSCG00000027892	U2	191	3.48789	1	1.38665	4.83647	snRNA
ENSSSCG00000020700	SNORA63	135	4.17831	1	1.1524	4.8151	snoRNA
ENSSSCG00000026416	U4atac	126	-1.60734	1	7.68818	4.78316	snRNA
ENSSSCG00000018104	SNORA19	130	1.74544	1	2.72349	4.75368	snoRNA
ENSSSCG00000031048	CH242-289H7.1	555	1.52872	1	3.07418	4.69957	lincRNA
ENSSSCG00000019124		103	2.49754	1	1.86404	4.65553	miRNA
ENSSSCG00000018816		117	-	1	0	4.65453	miRNA
ENSSSCG00000020211	U6	103	-2.33878	1	10.8856	4.65438	snRNA
ENSSSCG00000020381		85	2.41665	1	1.91638	4.63121	miRNA
ENSSSCG00000023159	SNORD64	76	1.76285	1	2.61863	4.61625	snoRNA
ENSSSCG00000019094	U5	116	-	1	0	4.58024	snRNA
ENSSSCG00000018977		92	9.25868	1	0.493234	4.56669	miRNA
ENSSSCG00000026380		85	-1.12044	1	5.11026	4.56093	miRNA
ENSSSCG00000018750	5S_rRNA	115	1.29468	1	3.52275	4.56082	rRNA
ENSSSCG00000026811		108	1.41339	1	3.21822	4.54861	miRNA
ENSSSCG00000020436	U6	105	3.0101	1	1.50533	4.5312	snRNA
ENSSSCG00000020599		85	2.65638	1	1.70243	4.52231	miRNA
ENSSSCG00000029640		89	2.99665	1	1.4931	4.47429	miRNA
ENSSSCG00000030670	7SK	297	9.66806	1	0.455795	4.40665	misc_RNA
ENSSSCG00000019570	7SK	318	1.17546	1	3.74702	4.40446	misc_RNA
ENSSSCG00000029263		86	7.61681	1	0.574608	4.37668	miRNA
ENSSSCG00000020188	SNORA74	141	14.3646	1	0.30421	4.36984	snoRNA
ENSSSCG00000019118		86	-1.90832	1	8.31064	4.35494	miRNA
ENSSSCG00000017640	RNF43	2720	-1.8154	1	7.88349	4.34257	processed_transcript
ENSSSCG00000019269	U6	107	-3.39649	1	14.6674	4.31839	snRNA
ENSSSCG00000020070	7SK	187	3.77626	1	1.13261	4.27702	misc_RNA
ENSSSCG00000019828		99	4.75961	1	0.891627	4.2438	miRNA
ENSSSCG00000018394		83	6.96974	1	0.603275	4.20467	miRNA
ENSSSCG00000021048		146	-1.34079	1	5.62995	4.19898	miRNA
ENSSSCG00000006687	ITGA10	3880	-1.3648	1	5.71606	4.18821	processed_transcript
ENSSSCG00000006687	ITGA10	361	1.99955	1	2.08927	4.17761	processed_transcript
ENSSSCG00000027482	ssc-mir-4335	63	11.4965	1	0.360139	4.14035	miRNA
ENSSSCG00000021197	7SK	270	3.59802	1	1.1403	4.10283	misc_RNA
ENSSSCG00000019329	U2	182	-1.18948	1	4.88016	4.10275	snRNA
ENSSSCG00000019255		95	3.82495	1	1.06526	4.07456	miRNA
ENSSSCG00000019395	SNORD71	86	2.72044	1	1.49108	4.05639	snoRNA
ENSSSCG00000001248	MOG	771	-1.53553	1	6.22573	4.05445	processed_transcript
ENSSSCG00000019114	SNORA47	138	-	1	0	4.0102	snoRNA
ENSSSCG00000020291	U6	105	-1.46295	1	5.84171	3.99312	snRNA
ENSSSCG00000026678		147	1.23574	1	3.22547	3.98584	miRNA
ENSSSCG00000019630	U6	106	-1.76323	1	7.00556	3.97315	snRNA
ENSSSCG00000020625	SNORA2	127	3.97532	1	0.972762	3.86704	snoRNA
ENSSSCG00000020947	U6	106	2.84965	1	1.34142	3.82258	snRNA
ENSSSCG00000023720		89	1.71406	1	2.2214	3.80761	miRNA
ENSSSCG00000018227		146	-1.09729	1	4.14924	3.78136	miRNA
ENSSSCG00000020098		111	1.78265	1	2.12068	3.78043	miRNA
ENSSSCG00000019261	U6	104	-	1	0	3.77417	snRNA
ENSSSCG00000028003		86	-2.84697	1	10.7321	3.76967	miRNA
ENSSSCG00000030527		81	2.9868	1	1.25695	3.75426	miRNA
ENSSSCG00000020521	SNORA9	135	1.33491	1	2.79974	3.73742	snoRNA
ENSSSCG00000025184		111	-1.39536	1	5.20625	3.73111	miRNA
ENSSSCG00000023692	5S_rRNA	136	1.91107	1	1.95237	3.7311	rRNA
ENSSSCG00000018377	U6	95	1.57688	1	2.35732	3.71722	snRNA
ENSSSCG00000026660		85	1.42736	1	2.5639	3.65962	miRNA
ENSSSCG00000018151		87	1.97089	1	1.85368	3.65339	miRNA
ENSSSCG00000026451	U6	102	-	1	0	3.65132	snRNA
ENSSSCG00000000651	CLEC12B	991	-1.67523	1	6.09672	3.63933	processed_transcript
ENSSSCG00000030973	CH242-486P11.3	111	2.0131	1	1.78224	3.58783	lincRNA
ENSSSCG00000019197		90	2.07085	1	1.72023	3.56235	miRNA
ENSSSCG00000020246	SNORA31	109	2.30661	1	1.54175	3.55622	snoRNA
ENSSSCG00000026439		85	6.96431	1	0.505976	3.52377	miRNA
ENSSSCG00000021282	U6	98	1.56618	1	2.24949	3.52309	snRNA
ENSSSCG00000021681		75	4.00755	1	0.874431	3.50432	miRNA
ENSSSCG00000019222		95	-1.529	1	5.35384	3.50154	miRNA
ENSSSCG00000020507	U6atac	118	-	1	0	3.50131	snRNA
ENSSSCG00000018758	ssc-mir-214	110	-3.33015	1	11.4628	3.44213	miRNA
ENSSSCG00000018790	ssc-mir-133a-1	103	-	1	0	3.41185	miRNA
ENSSSCG00000001241	ZFP57	788	-2.01007	1	6.85653	3.41109	processed_transcript
ENSSSCG00000019741	U6	94	1.42765	1	2.38632	3.40684	snRNA
ENSSSCG00000031056	CH242-301O20.3	857	-1.27157	1	4.27489	3.36189	antisense
ENSSSCG00000019636	5S_rRNA	120	-	1	0	3.33529	rRNA
ENSSSCG00000019588	U1	161	-1.15062	1	3.82779	3.32672	snRNA
ENSSSCG00000019246		150	-1.24513	1	4.12912	3.31621	miRNA
ENSSSCG00000027728	ssc-mir-486-2	82	-1.4156	1	4.65968	3.29167	miRNA
ENSSSCG00000018312	U6	108	-3.61498	1	11.8993	3.29166	snRNA
ENSSSCG00000028574	U6	107	1.49536	1	2.19758	3.28617	snRNA
ENSSSCG00000028894	SNORD39	80	-3.29424	1	10.8211	3.28487	snoRNA
ENSSSCG00000019506		95	-1.64995	1	5.382	3.26193	miRNA
ENSSSCG00000029044		141	20.1983	1	0.160913	3.25017	miRNA
ENSSSCG00000024755	U1	162	1.59032	1	2.03802	3.24109	snRNA
ENSSSCG00000027321	SNORD112	70	4.78376	1	0.677098	3.23907	snoRNA
ENSSSCG00000019537	U2	151	3.86485	1	0.833826	3.22262	snRNA
ENSSSCG00000019939	SNORA67	141	1.68207	1	1.89329	3.18465	snoRNA
ENSSSCG00000024146		120	1.00238	1	3.16879	3.17635	miRNA
ENSSSCG00000019251	7SK	292	-1.93804	1	6.11637	3.15596	misc_RNA
ENSSSCG00000026614	SNORD107	74	2.1272	1	1.47957	3.14734	snoRNA
ENSSSCG00000020109	7SK	302	2.81587	1	1.11408	3.13712	misc_RNA
ENSSSCG00000019364	ssc-let-7d	103	-1.02207	1	3.15399	3.08588	miRNA
ENSSSCG00000000651	CLEC12B	1026	-1.53851	1	4.74624	3.08495	processed_transcript
ENSSSCG00000020038	SNORA31	119	-1.19139	1	3.6731	3.08304	snoRNA
ENSSSCG00000020251	U4	117	-	1	0	3.07154	snRNA
ENSSSCG00000018304	U6	103	4.63797	1	0.660837	3.06495	snRNA
ENSSSCG00000018553	SNORA22	135	1.5435	1	1.97659	3.05086	snoRNA
ENSSSCG00000019034	ssc-mir-29b-2	81	1.97011	1	1.54319	3.04026	miRNA
ENSSSCG00000022278	5S_rRNA	114	1.14897	1	2.63773	3.03067	rRNA
ENSSSCG00000019104	U6	105	-	1	0	3.0271	snRNA
ENSSSCG00000026880		70	-2.92065	1	8.82757	3.02247	miRNA
ENSSSCG00000027335	7SK	298	19.8328	1	0.152273	3.02001	misc_RNA
ENSSSCG00000018468		95	2.00984	1	1.49996	3.01467	miRNA
ENSSSCG00000018522	SNORA76	134	-4.55804	1	13.5997	2.98367	snoRNA
ENSSSCG00000029422		68	-	1	0	2.9586	miRNA
ENSSSCG00000026013	U6	104	-	1	0	2.95837	snRNA
ENSSSCG00000028823		100	1.06243	1	2.75001	2.92169	miRNA
ENSSSCG00000020430		76	3.24714	1	0.889496	2.88832	miRNA
ENSSSCG00000015897	IFIH1	1824	-2.26066	1	6.52278	2.88535	processed_transcript
ENSSSCG00000020386	U6	103	4.01675	1	0.716665	2.87867	snRNA
ENSSSCG00000026388		66	6.32857	1	0.450123	2.84864	miRNA
ENSSSCG00000018097		103	-2.4802	1	7.02762	2.83349	miRNA
ENSSSCG00000022807	ssc-mir-486-2	82	-6.65085	1	18.8379	2.83241	miRNA
ENSSSCG00000006687	ITGA10	473	1.36386	1	2.07276	2.82695	processed_transcript
ENSSSCG00000015549	RNASEL	566	-3.02429	1	8.53422	2.82189	processed_transcript
ENSSSCG00000018305	SNORA11	129	-1.30641	1	3.68456	2.82036	snoRNA
ENSSSCG00000029854	SCARNA21	138	-2.08983	1	5.88831	2.8176	snoRNA
ENSSSCG00000001248	MOG	741	-2.58052	1	7.08535	2.74571	processed_transcript
ENSSSCG00000018423	U6	100	-4.15143	1	11.3505	2.73411	snRNA
ENSSSCG00000019681		79	1.09856	1	2.48037	2.72484	miRNA
ENSSSCG00000029869	SNORD53_SNORD92	76	2.76055	1	0.983947	2.71623	snoRNA
ENSSSCG00000022878	U2	191	2.41868	1	1.12211	2.71402	snRNA
ENSSSCG00000020083	U6	105	-5.44999	1	14.7662	2.7094	snRNA
ENSSSCG00000025050	SNORA15	142	-	1	0	2.70767	snoRNA
ENSSSCG00000023364	U6atac	123	1.66088	1	1.6249	2.69876	snRNA
ENSSSCG00000030647	7SK	334	2.21263	1	1.2191	2.69741	misc_RNA
ENSSSCG00000001248	MOG	738	2.75108	1	0.979774	2.69544	processed_transcript
ENSSSCG00000028607	SNORA84	132	2.79833	1	0.962895	2.6945	snoRNA
ENSSSCG00000025642	Metazoa_SRP	260	3.32462	1	0.805618	2.67837	misc_RNA
ENSSSCG00000030994	CH242-389H4.2	463	-3.42831	1	9.15678	2.67094	lincRNA
ENSSSCG00000022137	snoMBII-202	81	-5.18444	1	13.838	2.66915	snoRNA
ENSSSCG00000023755		67	2.39025	1	1.11612	2.66781	miRNA
ENSSSCG00000023613	U6	107	-	1	0	2.64588	snRNA
ENSSSCG00000018150	5S_rRNA	119	-1.13593	1	2.98076	2.62408	rRNA
ENSSSCG00000018173	ssc-mir-425	80	1.15248	1	2.26725	2.61297	miRNA
ENSSSCG00000021609	SNORD60	84	4.0254	1	0.647813	2.6077	snoRNA
ENSSSCG00000028151	5S_rRNA	133	-1.24537	1	3.22814	2.59212	rRNA
ENSSSCG00000020264	U6	101	-	1	0	2.5826	snRNA
ENSSSCG00000018998	SNORD113	77	4.61953	1	0.557059	2.57335	snoRNA
ENSSSCG00000025725	U6	107	-3.19947	1	8.2327	2.57315	snRNA
ENSSSCG00000024148	U6	107	-1.04818	1	2.66675	2.54417	snRNA
ENSSSCG00000021983	5S_rRNA	118	6.60602	1	0.384555	2.54038	rRNA
ENSSSCG00000029676	ssc-mir-194b	78	-	1	0	2.5402	miRNA
ENSSSCG00000018293	SNORD20	80	1.59776	1	1.58878	2.53849	snoRNA
ENSSSCG00000018401	7SK	322	3.63816	1	0.694433	2.52646	misc_RNA
ENSSSCG00000018902	U6	107	6.29078	1	0.400874	2.52181	snRNA
ENSSSCG00000023398		93	-	1	0	2.50865	miRNA
ENSSSCG00000018523	U6	109	11.0669	1	0.22668	2.50864	snRNA
ENSSSCG00000023906	SCARNA1	164	-3.27395	1	8.177	2.49759	snoRNA
ENSSSCG00000025477	U6	107	2.13601	1	1.16684	2.49239	snRNA
ENSSSCG00000018736	5S_rRNA	111	5.57623	1	0.445192	2.48249	rRNA
ENSSSCG00000021124		120	-1.03948	1	2.56378	2.4664	miRNA
ENSSSCG00000020601	SNORA70	129	-2.50146	1	6.16339	2.46392	snoRNA
ENSSSCG00000019793	U6	106	-	1	0	2.46078	snRNA
ENSSSCG00000018263	SNORD11B	88	-2.73822	1	6.68481	2.4413	snoRNA
ENSSSCG00000020655		79	-	1	0	2.4331	miRNA
ENSSSCG00000019992	U2	187	1.20779	1	1.99236	2.40636	snRNA
ENSSSCG00000019165	ssc-mir-143	80	-	1	0	2.40269	miRNA
ENSSSCG00000029780	U6	107	-1.93694	1	4.61664	2.38347	snRNA
ENSSSCG00000018697	U6	106	-2.21513	1	5.27586	2.38174	snRNA
ENSSSCG00000020491	SCARNA18	83	-5.84726	1	13.9161	2.37994	snoRNA
ENSSSCG00000019109	U11	134	1.09704	1	2.16216	2.37198	snRNA
ENSSSCG00000029480		110	-	1	0	2.37129	miRNA
ENSSSCG00000018467		146	-4.90344	1	11.5227	2.34993	miRNA
ENSSSCG00000012614	CH242-272B23.4	244	-	1	0	2.31097	processed_transcript
ENSSSCG00000028763		82	1.12781	1	2.02593	2.28487	miRNA
ENSSSCG00000020526	U5	114	-1.18102	1	2.69721	2.2838	snRNA
ENSSSCG00000018152	SNORA70	135	-3.15558	1	7.2059	2.28354	snoRNA
ENSSSCG00000028042	SNORA70	135	-1.12365	1	2.56589	2.28354	snoRNA
ENSSSCG00000018407		95	1.97423	1	1.14185	2.25428	miRNA
ENSSSCG00000022652		61	-	1	0	2.238	miRNA
ENSSSCG00000021875	SNORA70	134	1.45051	1	1.54255	2.23749	snoRNA
ENSSSCG00000018737	U6	102	1.0061	1	2.2084	2.22188	snRNA
ENSSSCG00000027661		87	-1.99154	1	4.39188	2.20527	miRNA
ENSSSCG00000025442	SNORA70	134	-4.41774	1	9.61823	2.17718	snoRNA
ENSSSCG00000019080	U6	101	1.54637	1	1.40783	2.17702	snRNA
ENSSSCG00000030482	U6	107	3.54441	1	0.612919	2.17244	snRNA
ENSSSCG00000020055	U6	104	3.3342	1	0.650016	2.16728	snRNA
ENSSSCG00000020722	SNORA42	138	2.20145	1	0.98095	2.15951	snoRNA
ENSSSCG00000020440		119	-	1	0	2.13618	miRNA
ENSSSCG00000019421	SNORA18	131	-	1	0	2.13545	snoRNA
ENSSSCG00000018541	SNORA19	129	6.35249	1	0.332508	2.11225	snoRNA
ENSSSCG00000018846	snoU13	103	2.8809	1	0.726019	2.09159	snoRNA
ENSSSCG00000020248	U6	108	-	1	0	2.08701	snRNA
ENSSSCG00000018414		96	-	1	0	2.08456	miRNA
ENSSSCG00000018579		90	-3.60835	1	7.4475	2.06396	miRNA
ENSSSCG00000031021	CH242-81B3.2	453	-2.34295	1	4.80816	2.05218	antisense
ENSSSCG00000027708	U1	164	-3.90282	1	7.99881	2.0495	snRNA
ENSSSCG00000020405		76	2.27707	1	0.891001	2.02887	miRNA
ENSSSCG00000020444	U6	104	4.00427	1	0.503816	2.01741	snRNA
ENSSSCG00000020074	SNORD112	68	1.14534	1	1.75285	2.00762	snoRNA
ENSSSCG00000019577	5S_rRNA	113	-	1	0	2.00651	rRNA
ENSSSCG00000021086	U6	107	2.4895	1	0.802818	1.99861	snRNA
ENSSSCG00000025002		95	-1.39606	1	2.7693	1.98365	miRNA
ENSSSCG00000018555	ssc-mir-21	92	7.99763	1	0.246617	1.97235	miRNA
ENSSSCG00000018941	U6	107	-	1	0	1.95763	snRNA
ENSSSCG00000018147	ssc-mir-365-2	80	2.87511	1	0.680203	1.95566	miRNA
ENSSSCG00000025469		114	1.36093	1	1.41465	1.92524	miRNA
ENSSSCG00000020068	U6	105	-	1	0	1.90588	snRNA
ENSSSCG00000021690		63	2.42763	1	0.784385	1.9042	miRNA
ENSSSCG00000018723	Y_RNA	98	-	1	0	1.90224	misc_RNA
ENSSSCG00000018513	ssc-mir-145	86	-8.80125	1	16.5307	1.87822	miRNA
ENSSSCG00000021884	U1	164	2.21589	1	0.844252	1.87077	snRNA
ENSSSCG00000028795	U6	107	-	1	0	1.87026	snRNA
ENSSSCG00000020163	SNORA31	127	-2.10156	1	3.92311	1.86676	snoRNA
ENSSSCG00000025412		105	-	1	0	1.86403	miRNA
ENSSSCG00000020896		81	2.77325	1	0.671806	1.86308	miRNA
ENSSSCG00000019712	U6	104	-	1	0	1.85356	snRNA
ENSSSCG00000023752	U6	107	1.22859	1	1.5072	1.85173	snRNA
ENSSSCG00000023577	SNORD121A	82	2.89173	1	0.638986	1.84777	snoRNA
ENSSSCG00000018631	snoZ39	63	-	1	0	1.84227	snoRNA
ENSSSCG00000019526	5S_rRNA	122	1.15233	1	1.56094	1.79871	rRNA
ENSSSCG00000023170	U6	107	-	1	0	1.7964	snRNA
ENSSSCG00000028625	U6	107	-	1	0	1.7964	snRNA
ENSSSCG00000023905	SNORD35	70	-1.38137	1	2.47515	1.7918	snoRNA
ENSSSCG00000024153	U12	146	-	1	0	1.78659	snRNA
ENSSSCG00000018292	SNORA72	132	-	1	0	1.78456	snoRNA
ENSSSCG00000018493		90	-	1	0	1.77886	miRNA
ENSSSCG00000025927		88	6.32162	1	0.280774	1.77495	miRNA
ENSSSCG00000023430	U6	106	2.12716	1	0.833825	1.77368	snRNA
ENSSSCG00000012404	CH242-94E16.3	1623	-1.04734	1	1.85687	1.77294	processed_transcript
ENSSSCG00000020157	SNORA16	112	-2.59422	1	4.58934	1.76907	snoRNA
ENSSSCG00000023753	SNORA84	132	-1.53533	1	2.7025	1.76021	snoRNA
ENSSSCG00000018471	SNORD35	91	1.84063	1	0.94523	1.73982	snoRNA
ENSSSCG00000023232		98	3.12542	1	0.555268	1.73545	miRNA
ENSSSCG00000020278		111	3.75951	1	0.460611	1.73167	miRNA
ENSSSCG00000019134	7SK	310	11.8106	1	0.146379	1.72882	misc_RNA
ENSSSCG00000028134		112	-1.05892	1	1.82289	1.72146	miRNA
ENSSSCG00000019153	U6	109	-1.37122	1	2.3516	1.71497	snRNA
ENSSSCG00000024625		94	1.82211	1	0.939054	1.71106	miRNA
ENSSSCG00000019576	U1	184	-	1	0	1.69429	snRNA
ENSSSCG00000022684	U2	191	-1.94783	1	3.25387	1.67051	snRNA
ENSSSCG00000025501	5S_rRNA	125	1.78417	1	0.923705	1.64804	rRNA
ENSSSCG00000020097	U4	139	-	1	0	1.63583	snRNA
ENSSSCG00000019602	SNORD63	71	2.44874	1	0.667562	1.63469	snoRNA
ENSSSCG00000027620	U2	186	1.63402	1	0.999884	1.63383	snRNA
ENSSSCG00000019920	U6	113	-1.93296	1	3.12265	1.61548	snRNA
ENSSSCG00000018766	5S_rRNA	119	4.22805	1	0.381323	1.61226	rRNA
ENSSSCG00000019976	U6	113	3.45831	1	0.463689	1.60358	snRNA
ENSSSCG00000023845		78	-	1	0	1.59981	miRNA
ENSSSCG00000026396	SNORA23	184	-2.79316	1	4.43764	1.58875	snoRNA
ENSSSCG00000028183		123	3.27885	1	0.483059	1.58388	miRNA
ENSSSCG00000018775	SNORA19	129	-	1	0	1.5513	snoRNA
ENSSSCG00000025158	SNORA11	129	-	1	0	1.5513	snoRNA
ENSSSCG00000018637	7SK	335	-	1	0	1.54616	misc_RNA
ENSSSCG00000018601		80	-1.15244	1	1.7812	1.54559	miRNA
ENSSSCG00000021796	U6	100	-	1	0	1.53942	snRNA
ENSSSCG00000027250		125	-6.35933	1	9.77887	1.53772	miRNA
ENSSSCG00000020683	7SK	306	10.9224	1	0.140549	1.53514	misc_RNA
ENSSSCG00000020185	U6	111	2.10513	1	0.728251	1.53306	snRNA
ENSSSCG00000019273		131	8.82012	1	0.173197	1.52761	miRNA
ENSSSCG00000018561	7SK	310	1.27401	1	1.17613	1.49841	misc_RNA
ENSSSCG00000020952	SNORA40	123	6.19129	1	0.24153	1.49538	snoRNA
ENSSSCG00000018453		114	-	1	0	1.46978	miRNA
ENSSSCG00000019061	ssc-mir-95	81	2.31067	1	0.631207	1.45851	miRNA
ENSSSCG00000020140	SNORA31	132	-	1	0	1.45618	snoRNA
ENSSSCG00000012404	CH242-94E16.3	317	-1.94645	1	2.83326	1.4556	processed_transcript
ENSSSCG00000019409	SNORD115	81	-	1	0	1.43287	snoRNA
ENSSSCG00000030571	U6	107	-	1	0	1.41605	snRNA
ENSSSCG00000023977	U6	107	-3.31593	1	4.63897	1.399	snRNA
ENSSSCG00000018132	ssc-mir-199a-2	80	-5.09386	1	7.10548	1.39491	miRNA
ENSSSCG00000029939	U6	107	-6.29048	1	8.76269	1.39301	snRNA
ENSSSCG00000020219	5S_rRNA	134	-1.37938	1	1.91899	1.39119	rRNA
ENSSSCG00000030950	CH242-176I15.1	509	-1.61671	1	2.22908	1.37878	processed_transcript
ENSSSCG00000029728	SCARNA2	434	-4.37144	1	5.9892	1.37008	snoRNA
ENSSSCG00000019239	7SK	299	18.0343	1	0.0758821	1.36848	misc_RNA
ENSSSCG00000020050		85	-1.66827	1	2.27793	1.36544	miRNA
ENSSSCG00000025730	U6	107	-	1	0	1.33949	snRNA
ENSSSCG00000019292	U1	146	2.68586	1	0.49836	1.33853	snRNA
ENSSSCG00000030806	CH242-445E7.1	411	1.22977	1	1.08807	1.33808	processed_transcript
ENSSSCG00000022991		65	-4.96064	1	6.5758	1.32559	miRNA
ENSSSCG00000019021		94	-1.53978	1	2.02542	1.3154	miRNA
ENSSSCG00000027560	SNORD82	70	-11.6875	1	15.3711	1.31517	snoRNA
ENSSSCG00000020772	U6	103	-	1	0	1.30864	snRNA
ENSSSCG00000023317	5S_rRNA	103	2.97042	1	0.440558	1.30864	rRNA
ENSSSCG00000020477	U3	87	-	1	0	1.30619	snoRNA
ENSSSCG00000026019		142	-	1	0	1.30331	miRNA
ENSSSCG00000018817		74	2.2411	1	0.581189	1.3025	miRNA
ENSSSCG00000030822	CH242-271L5.1	365	10.8587	1	0.117517	1.27607	processed_transcript
ENSSSCG00000019338	SNORA14	135	-1.23809	1	1.56064	1.26052	snoRNA
ENSSSCG00000019848	SNORD113	77	3.24441	1	0.38582	1.25176	snoRNA
ENSSSCG00000020112	5S_rRNA	93	-	1	0	1.24799	rRNA
ENSSSCG00000022215	U6	107	-	1	0	1.23775	snRNA
ENSSSCG00000027980		95	-	1	0	1.22171	miRNA
ENSSSCG00000019170		82	-1.51166	1	1.8319	1.21184	miRNA
ENSSSCG00000018665	SNORD90	111	-	1	0	1.2034	snoRNA
ENSSSCG00000029963	U6	108	-1.61416	1	1.94209	1.20316	snRNA
ENSSSCG00000027576	U6	107	5.19902	1	0.230917	1.20054	snRNA
ENSSSCG00000018715	Y_RNA	97	-	1	0	1.19652	misc_RNA
ENSSSCG00000019359		97	-	1	0	1.19652	miRNA
ENSSSCG00000023827		93	-1.25695	1	1.50046	1.19373	miRNA
ENSSSCG00000030659		98	1.05162	1	1.12867	1.18694	miRNA
ENSSSCG00000030533	5S_rRNA	98	-	1	0	1.18431	rRNA
ENSSSCG00000022211	U5	116	-8.38249	1	9.78622	1.16746	snRNA
ENSSSCG00000019634	SNORA49	131	1.67182	1	0.692786	1.15821	snoRNA
ENSSSCG00000020240		82	2.20679	1	0.523092	1.15436	miRNA
ENSSSCG00000019379	U1	158	-1.19047	1	1.36934	1.15024	snRNA
ENSSSCG00000018731	ssc-mir-489	84	-	1	0	1.14744	miRNA
ENSSSCG00000026435		103	1.21263	1	0.945866	1.14699	miRNA
ENSSSCG00000019408	U6atac	126	-1.2175	1	1.38491	1.1375	snRNA
ENSSSCG00000018628		142	6.49709	1	0.174001	1.1305	miRNA
ENSSSCG00000028146	5S_rRNA	116	-	1	0	1.12018	rRNA
ENSSSCG00000018850		82	-	1	0	1.11738	miRNA
ENSSSCG00000024139		82	-2.62368	1	2.93164	1.11738	miRNA
ENSSSCG00000019433	snoU13	104	-	1	0	1.11599	snoRNA
ENSSSCG00000020661	U6	104	2.70583	1	0.412438	1.11599	snRNA
ENSSSCG00000022046		104	-1.36185	1	1.51981	1.11599	miRNA
ENSSSCG00000029965	snoU13	104	-	1	0	1.11599	snoRNA
ENSSSCG00000019843	U6atac	123	-	1	0	1.1099	snRNA
ENSSSCG00000019107	7SK	335	3.84259	1	0.288075	1.10696	misc_RNA
ENSSSCG00000020182	U3	105	-	1	0	1.10536	snoRNA
ENSSSCG00000019440	U6	106	-	1	0	1.09493	snRNA
ENSSSCG00000019955	7SK	320	1.48235	1	0.734031	1.08809	misc_RNA
ENSSSCG00000029926	U6	107	-	1	0	1.0847	snRNA
ENSSSCG00000030859	CH242-277I8.1	431	-1.92375	1	2.07826	1.08032	processed_transcript
ENSSSCG00000028181		117	1.20537	1	0.884826	1.06654	miRNA
ENSSSCG00000030434	ssc-mir-4334	69	-	1	0	1.06222	miRNA
ENSSSCG00000020258	U6	106	-	1	0	1.05276	snRNA
ENSSSCG00000019479	U6	94	-	1	0	1.03748	snRNA
ENSSSCG00000029266	5S_rRNA	108	-	1	0	1.03327	rRNA
ENSSSCG00000020413	U6	100	-	1	0	1.02984	snRNA
ENSSSCG00000030747	CH242-1F19.2	216	4.48561	1	0.228779	1.02621	antisense
ENSSSCG00000029809	SNORD20	80	-	1	0	1.02607	snoRNA
ENSSSCG00000019909	ssc-mir-27a	82	-	1	0	1.0233	miRNA
ENSSSCG00000019645		95	3.24441	1	0.312717	1.01458	miRNA
ENSSSCG00000018785	7SK	300	6.63588	1	0.151258	1.00373	misc_RNA
ENSSSCG00000019862	SNORD11B	86	-	1	0	1.0019	snoRNA
ENSSSCG00000030724	TNFRSF1B	228	-3.52289	1	3.51331	0.99728	processed_transcript
ENSSSCG00000018724	5S_rRNA	136	-1.576	1	1.56934	0.995775	rRNA
ENSSSCG00000026014	SNORD109A	67	1.37439	1	0.707416	0.972263	snoRNA
ENSSSCG00000023841	Vault	95	3.09888	1	0.312717	0.969072	misc_RNA
ENSSSCG00000029748		147	2.78549	1	0.347808	0.968817	miRNA
ENSSSCG00000030558	U6	107	2.40178	1	0.400874	0.962813	snRNA
ENSSSCG00000030094	U6	107	-5.97143	1	5.74732	0.96247	snRNA
ENSSSCG00000018099	5S_rRNA	116	-	1	0	0.962008	rRNA
ENSSSCG00000020007	5S_rRNA	117	4.91843	1	0.193921	0.953785	rRNA
ENSSSCG00000018359	ssc-mir-421	85	-4.21869	1	3.98371	0.9443	miRNA
ENSSSCG00000019850	5S_rRNA	123	-	1	0	0.9436	rRNA
ENSSSCG00000030899	CH242-202C20.2	599	-1.94275	1	1.81264	0.933031	antisense
ENSSSCG00000025904	SNORD22	125	-1.80472	1	1.67568	0.928503	snoRNA
ENSSSCG00000018295	U6	107	-	1	0	0.91143	snRNA
ENSSSCG00000019381	U6	106	1.46968	1	0.618701	0.909295	snRNA
ENSSSCG00000021421	U6	106	1.92494	1	0.472376	0.909295	snRNA
ENSSSCG00000023201	U6	107	-	1	0	0.900797	snRNA
ENSSSCG00000019126	U6	115	2.39454	1	0.373982	0.895515	snRNA
ENSSSCG00000018398		124	3.73693	1	0.239582	0.895301	miRNA
ENSSSCG00000025333	U1	143	-1.39939	1	1.25082	0.89383	snRNA
ENSSSCG00000025700	U6	103	2.14058	1	0.417553	0.893804	snRNA
ENSSSCG00000020458	SCARNA24	130	-	1	0	0.892791	snoRNA
ENSSSCG00000029817		121	2.36963	1	0.375021	0.888659	miRNA
ENSSSCG00000019829	U6	109	-	1	0	0.884268	snRNA
ENSSSCG00000025149	U6	104	-	1	0	0.881009	snRNA
ENSSSCG00000029026	SNORD67	111	3.947	1	0.222596	0.878586	snoRNA
ENSSSCG00000030754	CH242-86L20.4	800	-2.46603	1	2.16507	0.877956	antisense
ENSSSCG00000030934	CH242-156O11.3	696	-2.5594	1	2.23732	0.874155	lincRNA
ENSSSCG00000020652	SNORD60	84	-	1	0	0.872538	snoRNA
ENSSSCG00000018895	5S_rRNA	99	2.90034	1	0.300082	0.87034	rRNA
ENSSSCG00000025341	SNORD112	73	1.16356	1	0.745428	0.867351	snoRNA
ENSSSCG00000018421	7SK	304	1.77212	1	0.481639	0.853521	misc_RNA
ENSSSCG00000018268	U1	136	-	1	0	0.853403	snRNA
ENSSSCG00000018635	5S_rRNA	113	-5.92601	1	5.05469	0.852967	rRNA
ENSSSCG00000020983	5S_rRNA	97	-2.84914	1	2.41105	0.84624	rRNA
ENSSSCG00000023163		75	-	1	0	0.844222	miRNA
ENSSSCG00000030409		125	1.57031	1	0.524658	0.823874	miRNA
ENSSSCG00000018992	SNORD70	89	-1.25946	1	1.03719	0.823519	snoRNA
ENSSSCG00000019476	5S_rRNA	136	1.5337	1	0.535004	0.820536	rRNA
ENSSSCG00000030261	U6	107	-	1	0	0.818192	snRNA
ENSSSCG00000019304	SNORA5	137	4.51644	1	0.180351	0.814547	snoRNA
ENSSSCG00000018596	7SK	318	4.90916	1	0.16477	0.808883	misc_RNA
ENSSSCG00000023226	U6	107	1.89882	1	0.424089	0.805268	snRNA
ENSSSCG00000030972	CH242-64G23.3	536	-1.6373	1	1.31376	0.802395	lincRNA
ENSSSCG00000004943	MAP2K1	534	1.26443	1	0.628574	0.794788	processed_transcript
ENSSSCG00000025091		123	3.28271	1	0.24153	0.79287	miRNA
ENSSSCG00000028665	U6	107	-	1	0	0.784208	snRNA
ENSSSCG00000030974	CH242-14E6.2	748	-2.2499	1	1.7494	0.777546	antisense
ENSSSCG00000021001	U6	107	3.61789	1	0.212044	0.767152	snRNA
ENSSSCG00000028854	U6	107	-	1	0	0.767152	snRNA
ENSSSCG00000018111		128	1.29882	1	0.586606	0.761899	miRNA
ENSSSCG00000006687	ITGA10	558	-1.75301	1	1.3346	0.761315	processed_transcript
ENSSSCG00000030826	CH242-24K2.3	690	21.164	1	0.0358089	0.757859	lincRNA
ENSSSCG00000018241	U6	106	-	1	0	0.757222	snRNA
ENSSSCG00000021293		90	-12.1999	1	9.13569	0.748833	miRNA
ENSSSCG00000019258	SNORD123	70	-	1	0	0.735602	snoRNA
ENSSSCG00000001248	MOG	741	-1.22853	1	0.901999	0.734209	processed_transcript
ENSSSCG00000018325	SNORD113	75	-	1	0	0.726993	snoRNA
ENSSSCG00000019927	U1	160	-	1	0	0.725393	snRNA
ENSSSCG00000001389	SBAB-499E6.10	591	-	1	0	0.719805	processed_transcript
ENSSSCG00000020257	SNORA31	134	-3.95744	1	2.84655	0.719293	snoRNA
ENSSSCG00000018186		112	-2.00054	1	1.4337	0.716656	miRNA
ENSSSCG00000019870	U1	163	-9.58394	1	6.82417	0.712042	snRNA
ENSSSCG00000027948	U6	107	-2.8279	1	2.01355	0.712029	snRNA
ENSSSCG00000024304	U6	107	3.06614	1	0.230917	0.708026	snRNA
ENSSSCG00000029663	U6	107	-	1	0	0.708026	snRNA
ENSSSCG00000018801	U1	164	-	1	0	0.7077	snRNA
ENSSSCG00000018422	7SK	311	-	1	0	0.705715	misc_RNA
ENSSSCG00000031017	CH242-6D10.1	285	-5.92426	1	4.15982	0.702167	lincRNA
ENSSSCG00000018967		98	-	1	0	0.687704	miRNA
ENSSSCG00000021191	U1	164	-	1	0	0.680444	snRNA
ENSSSCG00000019321	ssc-mir-450a	106	-	1	0	0.680271	miRNA
ENSSSCG00000021117		68	-	1	0	0.676925	miRNA
ENSSSCG00000023120	U6	107	-3.95884	1	2.66791	0.673913	snRNA
ENSSSCG00000027940	SNORA70	117	1.83604	1	0.366612	0.673114	snoRNA
ENSSSCG00000020270	7SK	300	-1.28497	1	0.857148	0.667058	misc_RNA
ENSSSCG00000018391		82	2.40315	1	0.276692	0.664933	miRNA
ENSSSCG00000018698	ssc-mir-221	70	-	1	0	0.657584	miRNA
ENSSSCG00000012404	CH242-94E16.3	592	-3.91084	1	2.54092	0.649711	processed_transcript
ENSSSCG00000020449	ssc-mir-2320	81	-	1	0	0.635705	miRNA
ENSSSCG00000030987	CH242-277I8.4	362	-	1	0	0.628121	processed_transcript
ENSSSCG00000019771		132	-	1	0	0.621858	miRNA
ENSSSCG00000018689	SNORD121A	83	1.20046	1	0.51679	0.620387	snoRNA
ENSSSCG00000021544	SCARNA18	83	-	1	0	0.620387	snoRNA
ENSSSCG00000021175	5S_rRNA	110	-	1	0	0.612682	rRNA
ENSSSCG00000018854	U2	190	-	1	0	0.610857	snRNA
ENSSSCG00000019278	U2	190	-	1	0	0.610857	snRNA
ENSSSCG00000019827	ssc-let-7i	85	-	1	0	0.60579	miRNA
ENSSSCG00000019682	7SK	272	1.51081	1	0.385271	0.582072	misc_RNA
ENSSSCG00000018135		80	-	1	0	0.575386	miRNA
ENSSSCG00000019589	U1	168	-	1	0	0.573722	snRNA
ENSSSCG00000020358	SNORD112	70	-	1	0	0.573325	snoRNA
ENSSSCG00000019527	SNORA70	133	-	1	0	0.572836	snoRNA
ENSSSCG00000019178	ssc-mir-24-2	81	-2.35011	1	1.33553	0.568283	miRNA
ENSSSCG00000020294	SNORD112	73	-1.24766	1	0.685916	0.549764	snoRNA
ENSSSCG00000030978	KLRB1	496	-13.1837	1	7.24256	0.549356	processed_transcript
ENSSSCG00000028459		85	-1.29079	1	0.699015	0.54154	miRNA
ENSSSCG00000020489	SCARNA6	217	-	1	0	0.534852	snoRNA
ENSSSCG00000018995	snoZ30	97	-	1	0	0.530847	snoRNA
ENSSSCG00000023238	U6	97	-	1	0	0.530847	snRNA
ENSSSCG00000018205	snoU109	136	-	1	0	0.530211	snoRNA
ENSSSCG00000023952		76	-3.47703	1	1.83609	0.528063	miRNA
ENSSSCG00000024138	U6	98	-21.0613	1	11.0662	0.52543	snRNA
ENSSSCG00000030749	CH242-276H23.1	859	-2.71256	1	1.42261	0.52445	lincRNA
ENSSSCG00000018494	SNORD83	77	-1.23132	1	0.64177	0.521205	snoRNA
ENSSSCG00000027605	U6	105	1.27116	1	0.40851	0.519281	snRNA
ENSSSCG00000012614	CH242-272B23.4	591	-2.16402	1	1.12365	0.519244	processed_transcript
ENSSSCG00000025894	ssc-mir-1271	78	-	1	0	0.514522	miRNA
ENSSSCG00000020390	U6	106	-1.35382	1	0.696382	0.514382	snRNA
ENSSSCG00000019313	SNORD14	90	2.0288	1	0.252097	0.511454	snoRNA
ENSSSCG00000028171	U6	107	-	1	0	0.509575	snRNA
ENSSSCG00000030749	CH242-276H23.1	536	-1.14967	1	0.5836	0.507625	lincRNA
ENSSSCG00000018214	ssc-mir-24-1	72	-	1	0	0.500755	miRNA
ENSSSCG00000021064		76	-	1	0	0.498413	miRNA
ENSSSCG00000023295	U6	104	-	1	0	0.495117	snRNA
ENSSSCG00000018934	snoU61	74	-5.98226	1	2.91468	0.487221	snoRNA
ENSSSCG00000023923		112	-2.78426	1	1.35545	0.486826	miRNA
ENSSSCG00000022747	U6	106	-	1	0	0.485775	snRNA
ENSSSCG00000023507	U6	106	-1.45226	1	0.705471	0.485775	snRNA
ENSSSCG00000018643		152	-	1	0	0.482192	miRNA
ENSSSCG00000025110	U6	107	-	1	0	0.481235	snRNA
ENSSSCG00000028614	U6	107	-	1	0	0.481235	snRNA
ENSSSCG00000028659	U6	107	1.73327	1	0.277646	0.481235	snRNA
ENSSSCG00000029314	U6	107	-	1	0	0.481235	snRNA
ENSSSCG00000020388		75	1.58909	1	0.302517	0.480725	miRNA
ENSSSCG00000022375		97	-	1	0	0.474545	miRNA
ENSSSCG00000023676		85	-	1	0	0.47215	miRNA
ENSSSCG00000020429	5S_rRNA	100	-	1	0	0.460309	rRNA
ENSSSCG00000029840	U6	100	-	1	0	0.460309	snRNA
ENSSSCG00000020527	SNORA25	113	-	1	0	0.455683	snoRNA
ENSSSCG00000018511	U6	102	-3.85265	1	1.73864	0.451283	snRNA
ENSSSCG00000030761	SHROOM4	879	-5.46717	1	2.40476	0.439855	processed_transcript
ENSSSCG00000020193	U3	92	-	1	0	0.436226	snoRNA
ENSSSCG00000025061	SNORD116	92	-1.07164	1	0.467478	0.436226	snoRNA
ENSSSCG00000029014	SNORD116	92	1.3509	1	0.322914	0.436226	snoRNA
ENSSSCG00000019714	7SK	283	2.47323	1	0.174616	0.431866	misc_RNA
ENSSSCG00000022076	U6	107	-	1	0	0.430195	snRNA
ENSSSCG00000023202	U6	107	1.86299	1	0.230917	0.430195	snRNA
ENSSSCG00000029472	7SK	315	-1.23036	1	0.526477	0.427905	misc_RNA
ENSSSCG00000025449	7SK	278	-	1	0	0.417492	misc_RNA
ENSSSCG00000026138	7SK	278	-	1	0	0.417492	misc_RNA
ENSSSCG00000019651	7SK	327	1.18202	1	0.353196	0.417486	misc_RNA
ENSSSCG00000023567	5S_rRNA	111	-1.07355	1	0.445192	0.414693	rRNA
ENSSSCG00000027236	SNORD90	111	-1.18217	1	0.490237	0.414693	snoRNA
ENSSSCG00000019516		93	-	1	0	0.407305	miRNA
ENSSSCG00000018508		114	-1.42723	1	0.576287	0.40378	miRNA
ENSSSCG00000018230	U6	100	-1.813	1	0.727606	0.401328	snRNA
ENSSSCG00000027680	SNORD110	68	-17.3204	1	6.94402	0.400915	snoRNA
ENSSSCG00000020283	U6	91	-	1	0	0.396202	snRNA
ENSSSCG00000019928	SNORA20	130	-3.58865	1	1.42144	0.396093	snoRNA
ENSSSCG00000025017	SNORA11	130	1.02837	1	0.385168	0.396093	snoRNA
ENSSSCG00000020583	7SK	296	-	1	0	0.392104	misc_RNA
ENSSSCG00000020421	SNORA72	132	-	1	0	0.390092	snoRNA
ENSSSCG00000018221		103	-	1	0	0.389638	miRNA
ENSSSCG00000024968		71	-	1	0	0.383975	miRNA
ENSSSCG00000020082	SNORA70	94	-	1	0	0.383557	snoRNA
ENSSSCG00000028710		94	-	1	0	0.383557	miRNA
ENSSSCG00000024641	U6	105	-	1	0	0.382217	snRNA
ENSSSCG00000018100	7SK	306	-	1	0	0.37929	misc_RNA
ENSSSCG00000021039	U6	96	-	1	0	0.375566	snRNA
ENSSSCG00000021422	U6	107	-	1	0	0.375072	snRNA
ENSSSCG00000019137	U6	108	-1.06879	1	0.397163	0.3716	snRNA
ENSSSCG00000018799	U6	102	-	1	0	0.371366	snRNA
ENSSSCG00000020456	7SK	302	-7.66548	1	2.81788	0.367607	misc_RNA
ENSSSCG00000020328	7SK	263	-	1	0	0.366484	misc_RNA
ENSSSCG00000021901	U2	141	-4.18264	1	1.52747	0.365192	snRNA
ENSSSCG00000020581	SNORA70	128	1.86299	1	0.193032	0.359616	snoRNA
ENSSSCG00000019817	7SK	313	-	1	0	0.356527	misc_RNA
ENSSSCG00000029738		145	-3.76787	1	1.33804	0.355118	miRNA
ENSSSCG00000024857		77	-3.75863	1	1.33076	0.354055	miRNA
ENSSSCG00000019412	U6	107	1.27505	1	0.277646	0.354013	snRNA
ENSSSCG00000019825	5S_rRNA	114	-2.87783	1	1.01312	0.352042	rRNA
ENSSSCG00000019004	ssc-mir-1	108	-	1	0	0.350735	miRNA
ENSSSCG00000020121	Y_RNA	103	-3.01857	1	1.05663	0.350042	misc_RNA
ENSSSCG00000024083	U6	103	-	1	0	0.350042	snRNA
ENSSSCG00000027761		78	-	1	0	0.349516	miRNA
ENSSSCG00000018909	5S_rRNA	115	-	1	0	0.34898	rRNA
ENSSSCG00000020088	U6	104	-	1	0	0.346677	snRNA
ENSSSCG00000026489	U6	104	-1.38879	1	0.48146	0.346677	snRNA
ENSSSCG00000030341		104	-	1	0	0.346677	miRNA
ENSSSCG00000018358	5S_rRNA	116	-5.85568	1	2.0259	0.345972	rRNA
ENSSSCG00000019009	ssc-mir-744	80	-	1	0	0.340778	miRNA
ENSSSCG00000021931		80	-2.66891	1	0.909507	0.340778	miRNA
ENSSSCG00000008496	EIF2AK2	937	1.35733	1	0.249913	0.339216	processed_transcript
ENSSSCG00000026256	SNORA19	119	-	1	0	0.33725	snoRNA
ENSSSCG00000019639	U6	107	-4.38393	1	1.4772	0.336957	snRNA
ENSSSCG00000019889	U6	107	-	1	0	0.336957	snRNA
ENSSSCG00000022964	U6	107	-2.84083	1	0.957236	0.336957	snRNA
ENSSSCG00000023823	U6	107	-	1	0	0.336957	snRNA
ENSSSCG00000024601	U6	107	1.45921	1	0.230917	0.336957	snRNA
ENSSSCG00000026835	U6	107	-	1	0	0.336957	snRNA
ENSSSCG00000027802	U6	107	-	1	0	0.336957	snRNA
ENSSSCG00000027977	U6	107	-2.01808	1	0.680005	0.336957	snRNA
ENSSSCG00000028540	U6	107	-1.82216	1	0.613988	0.336957	snRNA
ENSSSCG00000018738	U6	108	-	1	0	0.333837	snRNA
ENSSSCG00000028480	U6	109	-4.55564	1	1.50689	0.330774	snRNA
ENSSSCG00000020495	SNORA76	110	-3.87034	1	1.26857	0.327767	snoRNA
ENSSSCG00000030144		116	1.27505	1	0.256105	0.326546	miRNA
ENSSSCG00000019961	SNORD103	84	-2.17943	1	0.707337	0.324551	snoRNA
ENSSSCG00000022286	ssc-mir-26a	84	-	1	0	0.324551	miRNA
ENSSSCG00000028053	SNORD53_SNORD92	85	-5.24671	1	1.68279	0.320732	snoRNA
ENSSSCG00000018619	5S_rRNA	119	-	1	0	0.318314	rRNA
ENSSSCG00000018238	7SK	307	-	1	0	0.317665	misc_RNA
ENSSSCG00000030684		145	-	1	0	0.317455	miRNA
ENSSSCG00000018124		114	-	1	0	0.316266	miRNA
ENSSSCG00000020202	SNORA31	130	-	1	0	0.308713	snoRNA
ENSSSCG00000018869	5S_rRNA	117	-	1	0	0.308157	rRNA
ENSSSCG00000029055	SNORA31	134	-1.181	1	0.353708	0.299498	snoRNA
ENSSSCG00000027296	SNORD116	92	1.20158	1	0.246617	0.296329	snoRNA
ENSSSCG00000026426	SNORA70	134	-11.1656	1	3.1563	0.282682	snoRNA
ENSSSCG00000019494		97	-	1	0	0.281054	miRNA
ENSSSCG00000023432	SNORA70	135	-	1	0	0.280588	snoRNA
ENSSSCG00000031059	CH242-41K13.1	553	-4.75396	1	1.30991	0.275541	antisense
ENSSSCG00000019908	U6	100	-	1	0	0.272622	snRNA
ENSSSCG00000028649	U3	100	1.10337	1	0.247081	0.272622	snoRNA
ENSSSCG00000029211		102	-	1	0	0.267277	miRNA
ENSSSCG00000022829	U6	103	-	1	0	0.264682	snRNA
ENSSSCG00000020046	U6	104	-2.7542	1	0.721977	0.262137	snRNA
ENSSSCG00000028702	U6	104	-	1	0	0.262137	snRNA
ENSSSCG00000030872	CH242-254N18.1	1847	1.59946	1	0.163757	0.261923	processed_transcript
ENSSSCG00000020274	U6	106	-10.4213	1	2.68026	0.257191	snRNA
ENSSSCG00000023182	U6	107	-	1	0	0.254787	snRNA
ENSSSCG00000024250	U6	107	-	1	0	0.254787	snRNA
ENSSSCG00000026736	U6	107	-3.87144	1	0.986393	0.254787	snRNA
ENSSSCG00000027001	U6	107	-	1	0	0.254787	snRNA
ENSSSCG00000027154	U6	107	-1.83667	1	0.467961	0.254787	snRNA
ENSSSCG00000027900	U6	107	-20.7111	1	5.27694	0.254787	snRNA
ENSSSCG00000028072	U6	107	-	1	0	0.254787	snRNA
ENSSSCG00000025896	U6	108	-4.96552	1	1.25344	0.252428	snRNA
ENSSSCG00000018380	U6	113	-	1	0	0.241259	snRNA
ENSSSCG00000020617	5S_rRNA	120	-1.08972	1	0.247568	0.227185	rRNA
ENSSSCG00000019345	5S_rRNA	121	-1.83667	1	0.413817	0.225308	rRNA
ENSSSCG00000020570	SNORA81	122	-	1	0	0.223461	snoRNA
ENSSSCG00000027523	SNORA25	129	-	1	0	0.211335	snoRNA
ENSSSCG00000023632	SNORA22	130	1.20158	1	0.174529	0.20971	snoRNA
ENSSSCG00000028436	SNORA70	131	-	1	0	0.208109	snoRNA
ENSSSCG00000020146	SNORA70	133	1.20158	1	0.170592	0.204979	snoRNA
ENSSSCG00000020093	SCARNA14	136	1.10337	1	0.181678	0.200458	snoRNA
ENSSSCG00000019911	SNORA21	137	-6.99655	1	1.39228	0.198995	snoRNA
ENSSSCG00000019565	SNORA70	139	-6.74776	1	1.32345	0.196131	snoRNA
ENSSSCG00000030949	CU302278.7	1144	1.61605	1	0.120529	0.194782	lincRNA
ENSSSCG00000030826	CH242-24K2.3	384	1.0862	1	0.177256	0.192536	lincRNA
ENSSSCG00000030056		142	-1.83667	1	0.352619	0.191988	miRNA
ENSSSCG00000030338	RNaseP_nuc	192	1.21362	1	0.15473	0.187783	misc_RNA
ENSSSCG00000018963	SNORA57	149	-25.7279	1	4.70738	0.182968	snoRNA
ENSSSCG00000012404	CH242-94E16.3	400	-12.6359	1	2.2779	0.180272	processed_transcript
ENSSSCG00000019311	7SK	305	-	1	0	0.178769	misc_RNA
ENSSSCG00000030934	CH242-156O11.3	392	-	1	0	0.171926	lincRNA
ENSSSCG00000020630	7SK	235	-9.86109	1	1.68405	0.170778	misc_RNA
ENSSSCG00000024165	U1	162	-7.82879	1	1.31747	0.168285	snRNA
ENSSSCG00000018455	U1	168	-42.0865	1	6.8296	0.162275	snRNA
ENSSSCG00000023339	7SK	320	1.02837	1	0.156474	0.160913	misc_RNA
ENSSSCG00000030815	CH242-156O11.2	700	-	1	0	0.158596	lincRNA
ENSSSCG00000019791	7SK	301	2.0288	1	0.0753779	0.152927	misc_RNA
ENSSSCG00000019040	U2	192	-	1	0	0.141991	snRNA
ENSSSCG00000029832	7SK	283	-	1	0	0.141812	misc_RNA
ENSSSCG00000020025	7SK	330	-	1	0	0.139488	misc_RNA
ENSSSCG00000021999	CLEC10A	855	-	1	0	0.135746	processed_transcript
ENSSSCG00000029973	7SK	269	-	1	0	0.134031	misc_RNA
ENSSSCG00000019074	7SK	315	-5.82156	1	0.741699	0.127406	misc_RNA
ENSSSCG00000012404	CH242-94E16.3	645	-8.69592	1	1.08214	0.124443	processed_transcript
ENSSSCG00000029928	7SK	324	-	1	0	0.116912	misc_RNA
ENSSSCG00000031012	AWAT1	963	-	1	0	0.0748793	processed_transcript
ENSSSCG00000030815	CH242-156O11.2	396	-	1	0	0.0688441	lincRNA
ENSSSCG00000007146	SIGLEC1	5219	-	1	0	0.0609016	processed_transcript
ENSSSCG00000030574	CH242-24K2.2	630	-	1	0	0.0432734	lincRNA
ENSSSCG00000030574	CH242-24K2.2	700	-	1	0	0.0389461	lincRNA
ENSSSCG00000018105		130	-	1	0.32995	0	miRNA
ENSSSCG00000018129	U6	101	-	1	0.424689	0	snRNA
ENSSSCG00000018136	U6	102	-	1	0.4909	0	snRNA
ENSSSCG00000018144	7SK	292	-	1	0.0777012	0	misc_RNA
ENSSSCG00000018168	SNORD113	75	-	1	0.875956	0	snoRNA
ENSSSCG00000018194	U6	106	-	1	0.214045	0	snRNA
ENSSSCG00000018212	U6	105	-	1	1.53591	0	snRNA
ENSSSCG00000018237	U1	163	-	1	0.263853	0	snRNA
ENSSSCG00000018244	SNORA29	139	-	1	1.16022	0	snoRNA
ENSSSCG00000018261	SNORD113	72	-	1	0.343169	0	snoRNA
ENSSSCG00000018370	ssc-mir-1296	85	-	1	0.505976	0	miRNA
ENSSSCG00000018397	SNORA57	150	-	1	1.1333	0	snoRNA
ENSSSCG00000018420		92	-	1	8.15098	0	miRNA
ENSSSCG00000018452	ssc-mir-135-1	90	-	1	9.11841	0	miRNA
ENSSSCG00000018503	U6	103	-	1	0.832884	0	snRNA
ENSSSCG00000018516		105	-	1	1.17989	0	miRNA
ENSSSCG00000018590	U6	103	-	1	0.416442	0	snRNA
ENSSSCG00000018630	U6	105	-	1	0.840677	0	snRNA
ENSSSCG00000018644	ssc-let-7e	80	-	1	0.5376	0	miRNA
ENSSSCG00000018677		124	-	1	1.18079	0	miRNA
ENSSSCG00000018716	SNORA35	130	-	1	3.06468	0	snoRNA
ENSSSCG00000018729		91	-	1	1.18876	0	miRNA
ENSSSCG00000018739		110	-	1	0.270074	0	miRNA
ENSSSCG00000018768	7SK	307	-	1	0.414013	0	misc_RNA
ENSSSCG00000018823	U2	191	-	1	0.118789	0	snRNA
ENSSSCG00000018836	7SK	331	-	1	0.137092	0	misc_RNA
ENSSSCG00000018857	7SK	317	-	1	0.0937165	0	misc_RNA
ENSSSCG00000018883	SNORA19	129	-	1	0.383072	0	snoRNA
ENSSSCG00000018930	U1	163	-	1	0.503712	0	snRNA
ENSSSCG00000018938	7SK	333	-	1	0.997063	0	misc_RNA
ENSSSCG00000018953	SNORD103	77	-	1	7.50642	0	snoRNA
ENSSSCG00000018957	SNORD113	70	-	1	0.64825	0	snoRNA
ENSSSCG00000019027		104	-	1	2.01404	0	miRNA
ENSSSCG00000019138	ssc-mir-142	87	-	1	10.8119	0	miRNA
ENSSSCG00000019140	7SK	254	-	1	1.25064	0	misc_RNA
ENSSSCG00000019141	ssc-mir-365-1	87	-	1	2.18146	0	miRNA
ENSSSCG00000019156	U6	106	-	1	0.214045	0	snRNA
ENSSSCG00000019216		94	-	1	0.262853	0	miRNA
ENSSSCG00000019225	ssc-mir-208b	80	-	1	7.37905	0	miRNA
ENSSSCG00000019232	ssc-mir-206	80	-	1	13.2193	0	miRNA
ENSSSCG00000019247	7SK	310	-	1	0.0731895	0	misc_RNA
ENSSSCG00000019271	7SK	303	-	1	0.979015	0	misc_RNA
ENSSSCG00000019280	SNORA20	134	-	1	0.320101	0	snoRNA
ENSSSCG00000019302	U6	98	-	1	0.438857	0	snRNA
ENSSSCG00000019315	U6	104	-	1	0.48146	0	snRNA
ENSSSCG00000019316	5S_rRNA	119	-	1	1.06808	0	rRNA
ENSSSCG00000019326	5S_rRNA	107	-	1	0.508563	0	rRNA
ENSSSCG00000019333	U6	106	-	1	0.715433	0	snRNA
ENSSSCG00000019353	U2	191	-	1	0.118789	0	snRNA
ENSSSCG00000019370		101	-	1	3.28735	0	miRNA
ENSSSCG00000019387	U6	102	-	1	0.222439	0	snRNA
ENSSSCG00000019401		112	-	1	0.965871	0	miRNA
ENSSSCG00000019423	U4	137	-	1	0.180351	0	snRNA
ENSSSCG00000019453		84	-	1	0.510638	0	miRNA
ENSSSCG00000019457	ssc-mir-195	80	-	1	0.308852	0	miRNA
ENSSSCG00000019482		108	-	1	2.91346	0	miRNA
ENSSSCG00000019499	U6	108	-	1	0.228779	0	snRNA
ENSSSCG00000019518	U6atac	129	-	1	0.524931	0	snRNA
ENSSSCG00000019601		95	-	1	0.551546	0	miRNA
ENSSSCG00000019613	7SK	309	-	1	0.411334	0	misc_RNA
ENSSSCG00000019641		88	-	1	0.488727	0	miRNA
ENSSSCG00000019658		93	-	1	0.731895	0	miRNA
ENSSSCG00000019697	U1	165	-	1	3.29022	0	snRNA
ENSSSCG00000019719	ssc-mir-181b-2	89	-	1	0.509859	0	miRNA
ENSSSCG00000019726	U6	106	-	1	0.214045	0	snRNA
ENSSSCG00000019731	SNORD113	75	-	1	0.396108	0	snoRNA
ENSSSCG00000019740	ssc-mir-107	87	-	1	6.2431	0	miRNA
ENSSSCG00000019764	U6	106	-	1	0.809312	0	snRNA
ENSSSCG00000019786	U6atac	126	-	1	0.235779	0	snRNA
ENSSSCG00000019834		102	-	1	0.222439	0	miRNA
ENSSSCG00000019878	SNORD115	81	-	1	0.631207	0	snoRNA
ENSSSCG00000019924	SNORA73	186	-	1	0.36345	0	snoRNA
ENSSSCG00000019948	U6	107	-	1	0.212044	0	snRNA
ENSSSCG00000019986	5S_rRNA	118	-	1	0.251764	0	rRNA
ENSSSCG00000019991	snoU13	103	-	1	0.988477	0	snoRNA
ENSSSCG00000020069		76	-	1	0.65884	0	miRNA
ENSSSCG00000020133	SNORD61	66	-	1	1.0619	0	snoRNA
ENSSSCG00000020160	SNORA31	123	-	1	1.93633	0	snoRNA
ENSSSCG00000020166	5S_rRNA	105	-	1	2.26799	0	rRNA
ENSSSCG00000020214	U6	101	-	1	0.48927	0	snRNA
ENSSSCG00000020233	7SK	182	-	1	2.98434	0	misc_RNA
ENSSSCG00000020279	5S_rRNA	114	-	1	0.199024	0	rRNA
ENSSSCG00000020286	U6	104	-	1	8.86966	0	snRNA
ENSSSCG00000020306		96	-	1	0.782142	0	miRNA
ENSSSCG00000020312	U6	106	-	1	0.405736	0	snRNA
ENSSSCG00000020320		79	-	1	0.752105	0	miRNA
ENSSSCG00000020322	SNORA70	92	-	1	0.537134	0	snoRNA
ENSSSCG00000020336	SNORA22	94	-	1	0.532679	0	snoRNA
ENSSSCG00000020338	U6	130	-	1	0.393291	0	snRNA
ENSSSCG00000020345	U6	103	-	1	0.637832	0	snRNA
ENSSSCG00000020375	SNORA70	124	-	1	1.0917	0	snoRNA
ENSSSCG00000020395	SNORD112	71	-	1	1.81563	0	snoRNA
ENSSSCG00000020415	5S_rRNA	102	-	1	0.4909	0	rRNA
ENSSSCG00000020425	7SK	152	-	1	0.195448	0	misc_RNA
ENSSSCG00000020437		78	-	1	1.78901	0	miRNA
ENSSSCG00000020515	U6	101	-	1	0.495761	0	snRNA
ENSSSCG00000020519	5S_rRNA	106	-	1	0.233096	0	rRNA
ENSSSCG00000020528	U6	102	-	1	0.242237	0	snRNA
ENSSSCG00000020559	U4	129	-	1	0.333395	0	snRNA
ENSSSCG00000020582	U11	91	-	1	0.249327	0	snRNA
ENSSSCG00000020588	U6	99	-	1	0.516442	0	snRNA
ENSSSCG00000020606	5S_rRNA	113	-	1	0.379589	0	rRNA
ENSSSCG00000020773		105	-	1	1.11152	0	miRNA
ENSSSCG00000020839	U6	107	-	1	0.277646	0	snRNA
ENSSSCG00000020866		85	-	1	6.39	0	miRNA
ENSSSCG00000020875	SNORD53_SNORD92	78	-	1	4.24704	0	snoRNA
ENSSSCG00000020928	SNORA70	132	-	1	0.225062	0	snoRNA
ENSSSCG00000021025	U6	107	-	1	0.401944	0	snRNA
ENSSSCG00000021103		88	-	1	0.280774	0	miRNA
ENSSSCG00000021123	U6	107	-	1	0.230917	0	snRNA
ENSSSCG00000021481		100	-	1	0.738165	0	miRNA
ENSSSCG00000021613	U6	107	-	1	0.689874	0	snRNA
ENSSSCG00000021800		65	-	1	1.04003	0	miRNA
ENSSSCG00000021856		92	-	1	0.555737	0	miRNA
ENSSSCG00000021999	CLEC10A	1056	-	1	2.30545	0	processed_transcript
ENSSSCG00000022020	U6	107	-	1	0.467961	0	snRNA
ENSSSCG00000022113	U6	103	-	1	0.220279	0	snRNA
ENSSSCG00000022142	U6	107	-	1	0.277646	0	snRNA
ENSSSCG00000022239	U6	107	-	1	0.230917	0	snRNA
ENSSSCG00000022253	U6	107	-	1	0.47783	0	snRNA
ENSSSCG00000022321	U6	107	-	1	0.401944	0	snRNA
ENSSSCG00000022334	U6	90	-	1	11.2112	0	snRNA
ENSSSCG00000022391	SNORA27	120	-	1	0.205901	0	snoRNA
ENSSSCG00000022400	U6	107	-	1	0.401944	0	snRNA
ENSSSCG00000022407		113	-	1	14.9223	0	miRNA
ENSSSCG00000022418		125	-	1	0.581729	0	miRNA
ENSSSCG00000022452		98	-	1	1.10385	0	miRNA
ENSSSCG00000022544		94	-	1	0.262853	0	miRNA
ENSSSCG00000022595		94	-	1	0.456314	0	miRNA
ENSSSCG00000022822	U6	106	-	1	3.5404	0	snRNA
ENSSSCG00000023075		84	-	1	0.510638	0	miRNA
ENSSSCG00000023111	U6	106	-	1	0.214045	0	snRNA
ENSSSCG00000023208	U6	104	-	1	0.218161	0	snRNA
ENSSSCG00000023246	U3	100	-	1	0.247081	0	snoRNA
ENSSSCG00000023262	U6	107	-	1	0.212044	0	snRNA
ENSSSCG00000023321	U6	104	-	1	0.57131	0	snRNA
ENSSSCG00000023726	U6	107	-	1	0.698878	0	snRNA
ENSSSCG00000023838		111	-	1	0.204403	0	miRNA
ENSSSCG00000024192	U6	107	-	1	1.62431	0	snRNA
ENSSSCG00000024339	ssc-mir-146a	78	-	1	0.549917	0	miRNA
ENSSSCG00000024374	U6	69	-	1	0.621646	0	snRNA
ENSSSCG00000024525	U6	107	-	1	0.47783	0	snRNA
ENSSSCG00000024530	SNORA46	134	-	1	0.807295	0	snoRNA
ENSSSCG00000024659	U6	120	-	1	1.05918	0	snRNA
ENSSSCG00000024713	U6	107	-	1	1.35653	0	snRNA
ENSSSCG00000024868	U6	108	-	1	0.397163	0	snRNA
ENSSSCG00000025082		77	-	1	3.98131	0	miRNA
ENSSSCG00000025099	U6	107	-	1	0.932652	0	snRNA
ENSSSCG00000025383	SNORA70	135	-	1	0.183023	0	snoRNA
ENSSSCG00000025493	5S_rRNA	119	-	1	0.420772	0	rRNA
ENSSSCG00000025605	SNORA70	131	-	1	1.29768	0	snoRNA
ENSSSCG00000025763	U6	104	-	1	1.62796	0	snRNA
ENSSSCG00000026024	U6	107	-	1	0.467961	0	snRNA
ENSSSCG00000026188	U6	97	-	1	5.95871	0	snRNA
ENSSSCG00000026207		130	-	1	0.832135	0	miRNA
ENSSSCG00000026348	U6	107	-	1	0.277646	0	snRNA
ENSSSCG00000026373		131	-	1	1.06521	0	miRNA
ENSSSCG00000026376		75	-	1	3.13706	0	miRNA
ENSSSCG00000026390	U6	107	-	1	0.230917	0	snRNA
ENSSSCG00000026437	U6	107	-	1	0.230917	0	snRNA
ENSSSCG00000026531		64	-	1	0.386065	0	miRNA
ENSSSCG00000026604	U6	104	-	1	2.47254	0	snRNA
ENSSSCG00000026666	U6	107	-	1	2.87527	0	snRNA
ENSSSCG00000026734	U6	107	-	1	0.879773	0	snRNA
ENSSSCG00000026782		75	-	1	1.07781	0	miRNA
ENSSSCG00000026908		89	-	1	10.4798	0	miRNA
ENSSSCG00000027058	SNORA70	132	-	1	0.225062	0	snoRNA
ENSSSCG00000027087	U6	107	-	1	0.755476	0	snRNA
ENSSSCG00000027685		92	-	1	7.9901	0	miRNA
ENSSSCG00000028234	ssc-mir-378-2	68	-	1	0.333658	0	miRNA
ENSSSCG00000028541	U6	107	-	1	0.47783	0	snRNA
ENSSSCG00000028742	SNORA15	142	-	1	1.30594	0	snoRNA
ENSSSCG00000029655		77	-	1	0.320885	0	miRNA
ENSSSCG00000030319	U6	107	-	1	1.22305	0	snRNA
ENSSSCG00000030476		96	-	1	3.45856	0	miRNA
ENSSSCG00000030500	SNORA1	135	-	1	0.803525	0	snoRNA
ENSSSCG00000030915	CR956648.2	541	-	1	0.0456712	0	processed_transcript
ENSSSCG00000030918	CH242-85J15.3	503	-	1	0.252688	0	antisense
ENSSSCG00000031070	CH242-522I21.1	598	-	1	0.0719197	0	antisense

## Sheet: Table S8 - Phenotypic Charact. 
Table S8: HIGH and LOW group mean values ± standard deviation (SD) for 13 lipid-related traits
	HIGH group (N=28)		LOW group (N=28)
	Mean	SD	Mean	SD
Carcass traits
LW - Live weight (Kg)	131.21	9.45	115.5	16.63
BFTiv - Backfat thickness (in vivo) (mm)	27.05	2.41	21.07	2.98
BFT - Backfat thickness 3rd-4th ribs (mm)	46.18	12.14	35.15	10.7
HFT - Ham fat thickness (mm)	29.09	3.37	20.02	3.67
LEAN - Lean %	39.56	5.35	45.5	3.83
Meat quality traits (gluteus medius)
IMF - % Intramuscular fat	7.21	1.71	3.76	0.95
SFA - % Saturated fatty acids	38.72	1.31	34.65	1.13
PUFA - % Polyunsaturated fatty acids	14.61	2.98	27.75	4.06
MUFA - % Monounsaturated fatty acids	46.67	2.66	37.61	3.97
Serum lipid levels - 190 days
CHOL - Total cholesterol (mg/dl)	167.25	37.23	103.18	16.68
HDL - HDL-cholesterol (mg/dl)	60.43	8.55	44.12	9.12
LDL - LDL-cholesterol (mg/dl)	92.69	36.82	48.95	15.03
TG - Triacylglycerides (mg/dl	70.54	26.06	48.3	27.74

## Sheet: Figure S1
Supplementary Figure S1. Venn diagram indicating the overlap between the set of differentially expressed genes (P-value ≤ 0.05) detected in the current work (RNA-Seq) and those identified by Cánovas et al. 2010 (BMC Genomics 11: 372 -Microarray).
